# Supplementary material for: Floridean Starch and Floridoside Metabolic Pathways of Neoporphyra haitanensis and Their Regulatory Mechanism under Continuous Darkness
Source: Mar Drugs. 2021 Nov 26;19(12):664. doi: 10.3390/md19120664 (PMC8703398; doi:10.3390/md19120664)
Supplement: Supplementary file 1 [file marinedrugs-19-00664-s001.zip › Supplementary_Tables.xlsx]

## Sheet: Table S1
Supplementary Table S1. Floridean starch and floridoside metabolism.
	Enzyme	Cyanidioschyzon merolae	Galdieria sulphuraria	Porphyridium purpureum	Neopyropia yezoensis	Porphyra umbilicalis	Neoporphyra haitanensis	Chondrus crispus	Gracilariopsis chorda	Arabidopsis thaliana	Chlamydomonas reinhardtii
Core	GPI	2	2	2	2	2	2	2	2	3	1
	PGM	3	2	3	2	2	3	3	3	7	3
	AGP	0	0	0	0	0	0	0	0	6	3
	UGP	1	1	2	2	1	2	1	1	3	1
Floridean starch	GBSS	0	0	1	0	0	0	0	0	1	2
	SS(SSADPG)	0	0	0	0	0	0	0	0	5	7
	SS(SSUDPG)	1	1	1	1	1	1	1	1	0	0
	BE	1	2	2	1	1	1	1	1	3	3
	ISA	2	2	1	1	1	1	2	2	3	3
	PUL	1	0	1	1	1	1	1	1	1	1
	AMY	1	3	2	1	1	2	0	0	3	3
	BAM	1	3	2	1	2	1	1	1	9	3
	PHO	1	3	1	1	2	1	1	1	2	2
	DPE1	0	0	0	0	0	0	0	0	1	1
	DPE2	2	1	4	1	1	1	1	1	1	1
	GWD	1	0	2	2	1	2	1	1	2	1
	PWD	0	0	1	1	1	1	1	1	1	1
	Sex4	1	0	3	1	1	1	1	1	1	1
	GALE	1	1	1	1	1	1	2	1	5	2
Floridoside	GPDH	3	5	5	2	3	3	2	3	3	6
	GK	1	2	0	1	1	1	1	1	1	1
	TPS	4	6	7	4	2	4	4	4	11	2
	TPP	1	1	1	1	2	2	0	1	10	1
	GLA	1	4	3	4	4	4	1	2	3	1
	GALT	1	1	0	1	1	1	1	1	1	0
	Total	30	40	45	32	32	36	28	30	86	50

## Sheet: Table S2
Supplementary Table S2. Sequences of floridean starch and floridoside metabolic pathway genes in Neoporphyra haitanensis.
Gene name	Gene ID	Coding DNA Sequence	Amino acid sequence
PhGPI1	ph06855.t1	ATGGCGACGGCGGTGGCGACCAAACCCGCGGAGACGGCCGCTTACACGGATGCGTGGTCGGCGCTTGAGGCGCAAGTGGATGCACTCAAGGGCACCCACCTGCGCGACCTGTTGAAAGATGACGATCGTTGCTCATCCATGGTCGCCACCGTCCCCGGCCTGACGCTGGACTACTCTCGTCAAAAGGCGACCAAGAAGACGATGTTTTACCTGCATGAGCTGGCCAAGGCGGCGGGGGTGCAGGAGAAGGTGGCGGCCATGATGTCGGGCACCAAGATCAACTCCACCGAAGGCCGCTCCGTTCTGCACGTGGCACTGCGCGCGTCGCGGGATGCTGTGATCGAGTCGGGCGGCGCCAACGTCGTTCCCGACGTCCACGCCGTGCTGGACAAGGTGAAG…	MATAVATKPAETAAYTDAWSALEAQVDALKGTHLRDLLKDDDRCSSMVATVPGLTLDYSR QKATKKTMFYLHELAKAAGVQEKVAAMMSGTKINSTEGRSVLHVALRASRDAVIESGGAN VVPDVHAVLDKVKAFSDRVRSGEWVGATGKALTDVVSIGIGGSYLGPEFAYEALRMDATA GAAASGRRLRFLANVDPVDVARAREGLDPETTLVVVVSKTFTTAETMLNARTMRSWLVDA LGEAAVAKHMVAVSTNADGVKGFGMDPENMFGFWDWVGGRYSVCSAVGVVPLALQYGFDV VDRFLAGARDMDTHFATAAPEANLPILMGLLGVWNNTFLGHATRALLPYQQALLKLAPHI QQVDMESNGKGVKLDGSPLGHAGGPVNFGEPGT…
PhGPI2	ph10696.t1	ATGGCGGACGCGGCCTTTGTCGGGTTGACCGCGGCGGCGGCCCGCCAAACGCTGCCGCAGCAGATGCGGCGCGTCCTGTCTACGTCTACGAGCCGGCCCCTGCCGCGGCGATCGGCTGGTGCCGCTCCCGCCGGGGGCGCCCCCCTCCGGATGGTGGCCGCCGAGCCGGTGCCGTCGGGGTCGCCCGCCCCCAACCCCCCCTCCCCCCCATCGACGCGGCTTATCTCGCACACGCCCGAATGGGCGGCGCTTCTCGCGCACAAACGGGAAGTCATTGACCCTTCGCACCTGCGGGAGCTGCTGACCGACGTGCCCCGCACGATGGCCCTCTACGCCGAGCACGACGGCGTGTCGCTCGACTATGCGCGCCAGCGGGTGACGGTCGACACGATGCGGCTG…	MADAAFVGLTAAAARQTLPQQMRRVLSTSTSRPLPRRSAGAAPAGGAPLRMVAAEPVPSG SPAPNPPSPPSTRLISHTPEWAALLAHKREVIDPSHLRELLTDVPRTMALYAEHDGVSLD YARQRVTVDTMRLLFDLAKAANLQGKMAAMARGDRINKTEDRSVLHMALRAAKGDTLMVD GVDVNADVWNVLDRIRTFTERVRSGEHRGATGKVIKNVIAVGIGGSYLGPDFVHEALKTD RDASKAAGDRTLRFLSNVDPVDVLRNTRDLDPEETVVVVISKTFTTRETKVNAKTLRDWL RNSMGRAPEVVAQHMVACSTNMEGTSEFGISPENVFPFWDWVGGRFSVCSSVGALPIALQ YGFDSFERFLEGARSMDQHWLTAPMERNLPVLM…
PhPGM1	ph07345.t1	ATGCGCCTCCAAAACGGGTCTGACGTGCGCGGCGTGGCGCTGCCGCTGGTGCCCGCCGAGCCCGTGACGCTCACCCCCGCCGCCGCCGCCGACCTCGGCGCCGCGTTTGCCGCGTGGGCGGCCGCCGCCGCCGGCGTCCCCGTCGCCGACGTGACCGTCACGGTCGGGCGCGACAGCCGCCTGTCTGGGCCGGCGCTCGCCGAGGCGACCGCCGCGGGCGTCCTCGCCGCCGGCGCGCGGGTGGTGGACGTTGGCCTCGCCACGACGCCGGCCATGTTCATGTCCACGGTGCTGCCGTTTGGCGGCCGCGCGGCGCCCGCGACGGCGGGGGTGATGCTGACGGCGAGCCACCTGCCGCCCAACCGGAACGGCCTAAAGTTCTTCACCGCCGCGGGGGGG…	MRLQNGSDVRGVALPLVPAEPVTLTPAAAADLGAAFAAWAAAAAGVPVADVTVTVGRDSR LSGPALAEATAAGVLAAGARVVDVGLATTPAMFMSTVLPFGGRAAPATAGVMLTASHLPP NRNGLKFFTAAGGTSKADVAAIIDAAATARDARGGPPAVTVDAPLPTHPFLDDYGVHLAG LIRDACGAGETPLDGFHIVVDAGNGAGGFFAGVLESLGANTAGSQFLDPDGTFPNHVPNP EDADAMAALVAATTAAGADLGVIFDTDVDRSGVCDRTGGSVNRNRLIAMVARIALREAPG GVIVTDSVTSNGLARFIEGLGGKHLRYRKGYKNIIDKGIEVDAPLAIETSGHGAMKENYM LDDGCYLAVKIIVEMVRLRAAGEERGIAALLDG…
PhPGM2	ph08542.t1	ATGGTCGCCGCGACGGGCGCCGCGGGGGGGGTCGGCCTCACCGCGTCGCACAACGCGGCGGGGCCCGCCGGGGACTGGGGCATCAAGTTCCAGGCGCCGACCGGCGGGCCCGCGCCAGAGGCCCTCACCGACCGGATTGTGGCGGCGACGCGGGTGGTCTCGCAGGTGCGGGCGGTGGACTTTGGGGCGGCGGCCGTCGACGTGTCGACGCTGGGGGAGCAGTCGTTTTTTGGGGGGGCGTTTGTGGTGGACGTCGTCGACCCGGCGGCGGCGTACGTGGCGCGCCTGCGGGAGGTGTTTGACTTTGACGCCCTCCGCGCGTACGTGTCGACGCCGGGCTTTGGCCTCTGCTTTGACGCCATGGCCGCCGTCACCGGCCCGTACGCGCGGGCGCTGTTT…	MVAATGAAGGVGLTASHNAAGPAGDWGIKFQAPTGGPAPEALTDRIVAATRVVSQVRAVD FGAAAVDVSTLGEQSFFGGAFVVDVVDPAAAYVARLREVFDFDALRAYVSTPGFGLCFDA MAAVTGPYARALFVDALGLPAGSILRGTPLEDFGGGHPDPSPAHVPDLVAALAAPGSGLT LGAASDGDGDRNLILGPGFAVTPADSLAILTEYAGTAIPWFARRPGGLAGVARSMPTAPA VDRVAAALRIPVYETPTGWKWFGSLLAARRVGVCGEESYGTSGDHVAEKDGLWAVCAWLS VLAVAAAAAGRLVGVEEVVRGHWARHGRTFSARWDYIGVPGAAAAAVMDGLRSGGVRLYF ASGARGVVRLSGTDATAAATLRVYLDAYRPWGA…
PhPGM3	ph01308.t1	ATGGCGGGCTCCTTCCGCGTCGTCGATGTCAAGACCGCTCCGATCGATGGGCAAAAGACGGGCACGTCTGGCCTCCGCAAGAAGGTGGCCGAGTTCAAGAAGCCCAACTACCTGGCCAACTGGGTGCAGTCGCTGTTCTCTTCCATTGATGGGTTGAAGGGCTCCTCGATTGCCCTTGGTGGTGACGGCCGCTATTGGAACAAGGACGCGGTGCGCATCATCTGTCGCATTGCCGCGGCCAACGGTGTGGCCAAGGTTCTCGTTGGCCAGAATGGTATCCTCTGCACGCCCGCCCTCAGCGCGATTGTGCGCCGTCGGGAGCTGCTTGGTGGCATCATCTTGACTGCATCGCACAACCCCGGGGGCCCCAACGCGGACTTTGGCATCAAGTACAACGTG…	MAGSFRVVDVKTAPIDGQKTGTSGLRKKVAEFKKPNYLANWVQSLFSSIDGLKGSSIALG GDGRYWNKDAVRIICRIAAANGVAKVLVGQNGILCTPALSAIVRRRELLGGIILTASHNP GGPNADFGIKYNVSNGGPAPESVTDKILTNTKTITTYGMACVEGADAGTEADPFASVDLS VVGASEFKSTDGAAFTIDVVDSAADYVELLQSMFDFEALKALFARSDFSFLFDAMSGVTG PYAKRIFVELLGGPADCVMRGEPLEDFGGAHPDPNLTYAADLVASCDPKKSANAPAMGAA SDGDGDRNMILGRGFFVTPSDSLAVIAAKAKVAIPFFKDGLTGVARSMPTASAVDHVATK MGISCFETPTGWKFFGNLLDAGKAQICGEESFG…
PhUGP1	ph10255.t1	ATGAACGGGAGCTCCGCCATGTCGCGCACGATGGGGCTCAAGTCCCAGTCCCTGGCCGAGATGATGAACATTACGGACACGAGCACGCAGCGGCTGGTGGCGGAGAAGCTGACCCGCCACAATGAGGTGGCGGACGAGATGGCCAAGATGACCGACACGGAGCTGAAGGGCTTCCTCAGCCTGTACGGCCGGTACATGTCGGAGAAGAGCACCAAGGCGGCGCTCAGCTGGGACAAAATCCAGCAGCCCGACGCGAACATGCTCAAGCCGTATGACGAGCTGCCCGCGGCGGGCGACACGGCCAGTGAGGGGGAGCTCCTCAAGAAGCTGGCGGTGCTCAAGCTGAATGGTGGCCTCGGTACCTCGATGGGGTGCACTGGCCCCAAGTCGGTCATTGAG…	MNGSSAMSRTMGLKSQSLAEMMNITDTSTQRLVAEKLTRHNEVADEMAKMTDTELKGFLSLYGRYMSEKSTKAALSWDKIQQPDANMLKPYDELPAAGDTASEGELLKKLAVLKLNGGLGTSMGCTGPKSVIEVHNDSTFLDLIVQQIEHINKKYEGADVPLLLMNSFNTDGETAKIIQKYQDTNVTITTFQQSRFPRIDKDTMEPLPLSHAGYQHSDWYPPGHGDVFESVFNSGLVDTLLAQGKEYLFVSNVDNLGATVDTKILRMLEETECEYCMELTDKTRADVKGGTIISYDGKVSLLEVAQVPKQYLEQFKSIKKFKVFNTNNIWLSLRAIKRVMQTGALQLDIIVNNKAVGDKKVVQLETAIGAAISYFKNACGVNVPRSRFLPVKSTSDLML…
PhUGP2	ph10249.t1	ATGAACGGCGGGGCCGCCATGACCATGGGCCATACGCAGCCCGATGTGGTGCCTGTCTCCCAGTCTCTGGCCGACCTGACGCTTGTGACGGACACGAGCACCCTGCGTCAAGTGGCTGAGAAGATGAGCCGCCACAACAACTCCGTGCCAGATGACATGGCCAAGATGACGGACATGGAGGTGAGGGGCTTCCTCAACCTGTATGGCCGCTACATGGCGGAGAAGAGTACCAAGCCGGCCATCAGTTGGGGCAAAATCCAGCAGCCTGACGCAAACATGCTCAAGCCGTATGACGAGCTGCCCGCGGCGGGCGACACGGCCAGCGAGGGGGAGCTCCTCAAGAAGCTGGCGGTGCTCAAGCTGAATGGTGGTCTCGGCACCTCGATGGGGTGCACTGGC…	MNGGAAMTMGHTQPDVVPVSQSLADLTLVTDTSTLRQVAEKMSRHNNSVPDDMAKMTDMEVRGFLNLYGRYMAEKSTKPAISWGKIQQPDANMLKPYDELPAAGDTASEGELLKKLAVLKLNGGLGTSMGCTGPKSVIEVRNDSTFLDLIVQQIEHINKKYEGADVPLLLMNSFNTDGETAKIIQKYQDTNVTITTFQQSRFPRIDKDTLEPLPLSHTRYQHSDWYPPGHGDVFEAVFNSGLVDTLLAQGKEYLFVSNVDNLGATVDTKILRMLEETECEYCMELTDKTRADVKGGTIISYDGKVSLLEVAQVPKQYLEQFKSIKKFKVFNTNNIWLSLRAIKRVMQTGALQLDIIVNNKAVGDKKVVQLETAIGAAISYFKNACGVNVPRSRFLPVKS…
PhSSUDPG	ph07441.t1	ATGATGAGCGCGCTCGTATCTCGCCTTGGCAGTGGTGGCGGCGGCCCAGCGCCCGCGGGCCAAGCAAAGCCGTCTGCAGCGACGCGGCGGCGGGCGGAAAAATGGGCGCAGGGCCTGACGACGCGGGATGCCACGGCGGCGACCGACACGATGGCGGACGTGCAGGCGGCGCTGCTCGACGCGCAGGCCACCTCGTACGCGCGGTGCCCCGATGTGGTGACGGTCATTGAGGCGACGCTCATCGCCGCGCTCGGCAACCTGCACGCGTCGGTGCGGGAGGCGGCGGTGGTGCTGCTCAATGTGCTGTACGACGGGCACGCGATGCAGCTGGAGAACGCGCTGACGCCGGCCGTGTCGTCGGTGGGGGAGGCGCCGGTCGTGCGGCTCAGCCTTCCCCAG…	MMSALVSRLGSGGGGPAPAGQAKPSAATRRRAEKWAQGLTTRDATAATDTMADVQAALLDAQATSYARCPDVVTVIEATLIAALGNLHASVREAAVVLLNVLYDGHAMQLENALTPAVSSVGEAPVVRLSLPQTDPTQPTVLPKGSLTLRLFGPVDAGRPPRWTTHDVTSTAGGGLRVRLPPFPRPGYYDWLVAHAADGDFMPDADRSSPPDPSVASTGAAPAAAGNGEAGATAGSDAPDAGADPLSNMDRRRLCGRFVVQPAGTRESLVAEVPVDQVGASWNAGTGQLETRGSFGAVLETLPELKMAGATAVYLMGALERPIDEPDAPPMAAADRGVLAKVLGGGEDFAALTSEIRRLGMVPVVDALERVSRRRAHRKYTSLGVMTRDERGVLVSHPG…
PhISA	ph06437.t1	ATGGTGACCTCTGCGGCGGGCGCCCCTGCGTGGGGCGACTCCATTTCCATTGCTCACCGGGGGCGGCCGCTGCCGTACGGCTGCACCCCCGCCAGCGCCGCTGCCGCCGCTGACACTGGCGGCGGCGGCGGCGGCGCGCTCAACTTTTCCATCTTTACCAAGGAGGCCACCCACGTTGTGCTGCTGCTCTTCCCTCCCACCCGTGAGGCGCCCGCGGCGGGTGCCGACGGCGGTGACGGCGCGGCGGCGGCGGGCGGCGGGGCGCCGCCGCCGCCGCCGCCGGTGGAGCTGCGCCTGGACGCCGCCCAGCACCGGACGGGCATGGTGTGGCACGTGAAGGTGGCGGGTGTCCCGCCCCGCTCCGAGTACCTGTGGCGGGTAGGCGCGGCGGCGGACCCC…	MVTSAAGAPAWGDSISIAHRGRPLPYGCTPASAAAAADTGGGGGGALNFSIFTKEATHVVLLLFPPTREAPAAGADGGDGAAAAGGGAPPPPPPVELRLDAAQHRTGMVWHVKVAGVPPRSEYLWRVGAAADPRWYTNECLDPYAREVSSPVGARMYNATDVRGEYRPRGVVPAVGAPAFDWQGVVPPRIPQHELVIYEMHVRGFTLYADAGGAATAGGGGADGGADADGEAKGGAKATPAGGGADTNGTFLGVIDKIPYLRALGVNCVELLPVMEFNETEWSFINPVTKQRLSQYWGYSTVAFFAPMNRFARADATVEFQTMVRELHRAGIEVILDVVYNHTAEMGLDFLPPGHYGQKTLAPGTYYMLEDNGAKFVNYSGCGNTLSCNNPVTAEWIHE…
PhBE	ph11470.t1	ATGGCGGAGAAGGATGGCCACTTTGATGCTTGGAAGGATAAGAAGGATGGCACCCAGGTGATTGCCGCCGACCGCTACCTGGAGCCTTATGCGGATTCGCTGCGGTATCGCTTCACCAAGTACAACGAGATCAAAAACGCCATCGAGGAGAGCGAAGGCGGCCTGGGAAAGTTTGCGCAGTCCTACAAGTCGTTTGGCCTGCACGCTGTAGAGGGGGGCGTTGAGTACCGTGAGTGGGCTCCTGGCGCTCAGTCCGTGTCTGTCTTTGGCGACTTCAACGGCTGGAACCGGAACTCGCATCAGCTGACGCGTGGGGAGTTTGGGATTTGGACGACCACCATTCCGGACAATGAGGACGGTTCCCCGGCGGTGCCGCACGGCTCCAAGGTGAAGGTGTGC…	MAEKDGHFDAWKDKKDGTQVIAADRYLEPYADSLRYRFTKYNEIKNAIEESEGGLGKFAQSYKSFGLHAVEGGVEYREWAPGAQSVSVFGDFNGWNRNSHQLTRGEFGIWTTTIPDNEDGSPAVPHGSKVKVCIVTPGGMHLDRNPAWATYLIQNPSTLLFDTVFWNPPEEHKYQWKHQKHPPAPECMRIYECHVGMGSADPKVGTYDEFTDNILPRIKDLGFTAIQIMAIMEHAYYGSFGYHVTNFFAISSRSGDPEGLKRLIDTAHGMGLVVLMDVVHSHASSNSMDGINQFDGTDHQYFHEGERGRHSLWDSRLFNYGQWEVIRFLLSNLRWYMEEYHFDGFRFDGVTSMLYKHHGIQVQFSGDYREYFGMHVDVDACVYLMLANDLVRQVNPDSG…
PhPUL	ph02603.t1	ATGGATCGGGCGGCCTTCCCGCCAGACGCGGCGCGGCTGGGCCTGGCGCTCACGCCCGCCGCCGCCGCCGCCGCCGCCGCCACCACCACCGCCACCGCCGCCGCCGCCGCCGCCGCCACACCGGCGGTGTGGTGGTCCCCCGCCGACGGGTCGACCGTGGAGCTCCGCGTCGCGCCCGACGGGCGGGTAACGCGCGGGGCGGCGGCGGCGGCGGCGACGGCGGCGGCGGCGGCGGCGGGGGGTGCCAACGGCGGCGCACGCGGCGGCGTGATGGTGGCCGCGCGTGGGGATGGCGGCGGCGCCGCCGCGGCGTCGCCGCTGGTGGTACGCTACCAGCGCTACGCGAGCGACTATGCCGGCTGGACGCTGACCGCGGCGGCGGCGGGTGGCGGCGGCGGC…	MDRAAFPPDAARLGLALTPAAAAAAAATTTATAAAAAAATPAVWWSPADGSTVELRVAPDGRVTRGAAAAAATAAAAAAGGANGGARGGVMVAARGDGGGAAAASPLVVRYQRYASDYAGWTLTAAAAGGGGGGGALRVARAGRLYHGMATYEVAVPAAWPATARLSLRLRPPPAAAAAAAGAAVATAATAAAAATAAAAAAHDTVADREWTPALGRDVVIAQDRRDVRPLHAASRQLFYHRMEALDADWRQWRLRLWTTVAAAAAAAAAATRGDGGGDTSPPPPPSPPPPPPPPVVDRRHELLPRELVAPGVVAYDLTPLLFHDGATVHVQPVKVVPLRSPAPGGAAPDLAAAVRRVAADVPRRWTVTAGVVPSRHVVQGQPTVCRDVADVRAAAGGA…
PhAMY1	ph05661.t1	ATGAGCGGCGTCGGCGCCGCTCAGCAGGCGGCGGCCACCGCCGCCGAGGCGGACCGCAACGGCGTCATGCTCCAGTACTTTTACTGGGACCTACCGCGGGACGGCCCCGACGGCGGCCTGTGGCGGCAGCTGACGGCGCGCGCGGCCGAGCTGGCCGCCGCGGGCTTCACGTCCCTGTGGCTGCCGCCGCCGGTCAAGGGCGCGTCGGGCGACCGGGACGTTGGGTATGGTGTGTACGACCTGTTTGACCTGGGCGAGTTTGACCAGCGTGGGGCGGTGCGGACCAAGTACGGCACGAAGGAGGAGCTGCTGGCGGGCGTTGCCGCGGCGCACGCGGCGGGCCTGCGCGTGTACGCGGACGTGGTGCTCAACCACCGGCTCGGGGCGGATGCCGCCCAG…	MSGVGAAQQAAATAAEADRNGVMLQYFYWDLPRDGPDGGLWRQLTARAAELAAAGFTSLWLPPPVKGASGDRDVGYGVYDLFDLGEFDQRGAVRTKYGTKEELLAGVAAAHAAGLRVYADVVLNHRLGADAAQRVTATPYTDADRTVQAGPPRKVLAYTKFTCPGRGGRYSDFVWNAHAFGSVDYDGRRGAARGAKRVYLIDGHAFSPRVSTERGNYDFLLGADVDTSRPPVAAELVRWGHWLNETTGVDGYRLDAVKHMDADWYGATWLPAMRAAAASPLRLGTPGGGAPPPLFAVGEYWSGDVDVLTAYLHATHHSMALFDVPLHARFAAAGRCHPHHGRRGHRRAGGAAATPPPADLAALFDGTLVAAAPAHAVTFVENHDTVAGQSLASPVARWF…
PhAMY2	ph09788.t1	ATGGCGTCGGCGGCGGACCAGGGCAACACGACCGCCCGGGCTGCGCAGGTGGCCGAAGGGAACGGCGTCCTCTTCCAGTACTTTTACTGGGACCTCCCCGCGGACGGCGGGCTGTGGCGGCAGCTGGCGGTGGACGCGGTGGACCTGGCCGCCGCGGGCGTCACCGCCGTCTGGCTGCCGCCGCCGTACAAGGGTGACGCCGGCGCCGCGGACGTTGGCTATGGTGTGTACGACACGTACGACCTGGGCGAGTTTGACCAAAAGGGCTCCGTGCGGACCAAGTACGGCACCAAGGCGGAGCTGGTGTCCGCCGTCTCGGCCGCCCACGACGCGGGCGTCCAGGTCTACGCGGACGTGGTGCTCAACCACCGGGTTGGCGCGGACGGCACGGAGGAGGTG…	MASAADQGNTTARAAQVAEGNGVLFQYFYWDLPADGGLWRQLAVDAVDLAAAGVTAVWLPPPYKGDAGAADVGYGVYDTYDLGEFDQKGSVRTKYGTKAELVSAVSAAHDAGVQVYADVVLNHRVGADGTEEVTATPYAANDRSKPSGPPRRIRAYTRFTFPGRRGKYSAYEWDRGSFDAVDYDANLGGAGGTVYLLEGKSFDKYTSLERGNYDYLLGADTDTDAEWVRRELADWGRWLFRTVGFDGARLDAVKHMDARFFRDSWLPAVREVRPDAFAVGEYWENNVQSLQAYINNTAGSMSLMDVPLHYHMHEASLNGNAYDMTRIFEGTLVATTPTLAVTFVDNHDTLLFHGLASPVADWFKPLAYALVLLRRGGYPAVFHADYYGGITRNGATQQV…
PhBAM	ph06397.t1	ATGGCGGCGCAGGCCGCCAATCAGGGTGGCGGCGGCGTGCCGGTGTTTGTCATGCTCCCGCTCGACACGCTGCTGGATGATCCCGCTATGGCCGCCCCTGACCTGGACGACGCGCTGGTGGCGCTGTCCGGCGCCCGCGCCGCGGGCGTGATGCTCGACGTTTGGTGGGGCCTGTGCGAGCCCTCCCCCGGCGCGTACGACTTTGCGCGCGTCCGGTCGCTGGCGGCCCGGTGTGGGGAGCTGGACCTGCGGGTGCAGGCGACCATGAGCTTCCACCAGTGCGGGGGCAACATTGGGGACAATGTGACCATCCCCCTGCCGTCGTGGGCGTTAGACGCGGCGGCCGCAGAGGGCCTGCTGTACACGGACGCCGCCGGTTGGGCCAACCCCGAGTGTCTA…	MAAQAANQGGGGVPVFVMLPLDTLLDDPAMAAPDLDDALVALSGARAAGVMLDVWWGLCEPSPGAYDFARVRSLAARCGELDLRVQATMSFHQCGGNIGDNVTIPLPSWALDAAAAEGLLYTDAAGWANPECLSLSADHVAFLPSADGGAPRTAVQAYVAYVRAFVDAMGDLITSGVVSELQVGLGPCGELRYPSYPAAGGRWLFPGIGQFVCHDRRMLASLAAAAEGAGHPPEWGRPPTDAGSYNDTPWVAPFFHRFGGWRSPRGRFFLTWYADALLRHGEDVLAAVRGVVPPGGRLELAVKVSGIHWWRSTASRAAEATAGYVCLPRDGWFGLTGGGALDGYARLAGLFRRHGVVFDFTCLEMWTWKQPVWSARCEPERLVRDAVDAAAAEGVPFAG…
PhGWD1	ph05026.t1	ATGGCGCCCACCGAGTACGAGTCGACGACCGAAATGGACCTGGGCAGCGGCCTCGCGCTGACCATCACCGTCGCCCGCACGGCGGGCCCCGCAGGCCCCGAAGTCTCCGCCACCTTTCTCCGCTCGTCGGCGCCCGTGCAGCGGCCGGGCGAGCCGCTCGTCCTTCACTGGGGCATCGTCGCGACCGCCGAGTCGGACCCGCAGGTGTATGGCAAGCCACCCCTCGCGATGCTCCCCGACGGCACCGCCTACCGGCCGGGCAAGCTATCCGTGCGGAGCCGCTTTGAGCCGGCGTCGGGGTCCGTCCGTCTGGGCGTGCCCGAGGCGGAGGCGCCCGCGGGGATTGTGTTCATGGTGTACATCCTGGGCGAGGGCGGCTGCTCCGAGCAGTGGTTTAAG…	MAPTEYESTTEMDLGSGLALTITVARTAGPAGPEVSATFLRSSAPVQRPGEPLVLHWGIVATAESDPQVYGKPPLAMLPDGTAYRPGKLSVRSRFEPASGSVRLGVPEAEAPAGIVFMVYILGEGGCSEQWFKRGGGKSFFVSIADAVSPAERDRRAAEVAEREAVAAAAAKRAAEAAAAEAAERAARQAQYEAEREAREAAARAERDQRSVAEKAEAAAREASLRAYLDDALAGAEVVDRRDYDYEGLGSLVLAAVASAKRSDDPDVLPPPASVIVASSIAAAGTDLILHWGIKVARRNGWKAPPGSAYPPNTTPMGDGLAVDTVLATVAPNGVRGVEIRNLPEDAVALLAVLSLPDAPAESQWLHDVGTGGDMCLTIGSTPALPGLVHADGSPVSST…
PhGWD2	ph09623.t1	ATGGCGGGCTTCCCCGCCGGGTGCACGACGCTGTTGGCCGTCGTGCACCTCCCCGCCGCCGCCACCGCCGACGCGCGGTGGCTGCACAGCCCGTCGGGTGGCGGCGACCTGGCGCTGCCGCTGGTGCCGGCGGCGCCCCCCCCCGGCGCCGCCGCGGCCGCCGGCCTCCCCCCCGACGTGCGCGCCGTCGTCCGCGTCATTGTCGACCGGGAGGTGCGGGGCGACTCGTGGTCGCTGGTGCACCGGTTTGCGCTCGCCGGGGAGCTCGCGGCGGGCGCCGCCGTCGGCGCCCGCGCCGGCTGCTGGGCGGCGCTCGTCGTGTGGCTCCGCTACTCGGCGCTCCGCGCGCTGACCTGGCAGCGCCGGTACCACACGCCGCCGCGGCACCTGTCGCACGTG…	MAGFPAGCTTLLAVVHLPAAATADARWLHSPSGGGDLALPLVPAAPPPGAAAAAGLPPDVRAVVRVIVDREVRGDSWSLVHRFALAGELAAGAAVGARAGCWAALVVWLRYSALRALTWQRRYHTPPRHLSHVQMELVTRAAGVARRQPPLRWLARGVLAAVGRGGAGDLGQRIRDDILAVLRHHRPWKRGSLMEDWHQKLHNNTTADDVVIGEAFLAGWAVPPGGDRVAAFWATLAAGGLTAADLAAYEQPLTHPPDDSWPEAARGGVVPDLRRYVALLKAVHGGGDLPDVADRVRGGLDGRTRDAVDAALAVRARCGGRRGGVADLGDLLTAIVSARTALAAHTAEPHHDDARVRDLLYLDLALDAAARLAAGLPTAAAARDVAGTLDGIAGRLAAD…
PhPWD	ph11079.t1	ATGGCTCCTCCCACGGCAACGACCGTCCACTTTACTGTCCGCGCCGCCGGCAGCCGCCCCGGCCAGGCCGTCTACCTCGTTGGCAGCGCGCCCGCAACCGGCGGCTGGTCCCCAGCCGCGGGGGTGCGGCTGTCGACCGACGCGACCACGTTTCCCGTCTGGCGCAGCCCGCCGGTGGCGGTGGCCACGGAGCGGCTGCCGCTGCCGCTGTCGTACAAGTACGTGCTGGCGGCCGAGGCCGGCGTGGACCCGGGGGGGGAGGTGGCGTGGGAGGTTGACGGCCGCTCGGCGGTGCGGACGCTGGGCGAGGCGGATGTCGCCGCCGCCGCGCCACCACCGCCAGGGGGGGGGGGGGAGGTGACCATTGATGACGGCGTGTTTGGGGTGCTGCGCCGCGGG…	MAPPTATTVHFTVRAAGSRPGQAVYLVGSAPATGGWSPAAGVRLSTDATTFPVWRSPPVAVATERLPLPLSYKYVLAAEAGVDPGGEVAWEVDGRSAVRTLGEADVAAAAPPPPGGGGEVTIDDGVFGVLRRGGVAGGVAAAAAGGGKGAHRNGSGGGGGGGGGGGGGGGSDPTRGGDAASLRLVERPLDALEAAVVAVNGDRRSWRRRLSYVRELFTDDAAATAAAFDPRNVGHLATVVVYLTFLTTGQVRCEEDGGHHRPNHHAAEAKAIDEALGALDPRSAAAADAADADADDGLRVFLLRKIYPLLPSYASQFTVSVPMTRIRNIAHRGDIPHDLKQQIKHTLQNKLHRCAGPEDMVTCERLLEQVTAPGTSYSGAFVSELRTFRDELREFFNAT…
PhPHO	ph09474.t1	ATGCAGGGCAAGCGGACGCGGTCCTTCCAGGACCTGGCTGCCGGCAAGGTGTCGGCGCCGGAGCCGCGTTACTCGGTGACGGGGCACACGACTCCTCAGGAGTCGGTGAACTCGGAGGCCGAAGCCAAGCGCAGCAACCTACTGGCGAGCTTGATGTCCCAGTATCTTGCGCGCGACGTCCCTGCGATCCAGCGGCAGATTGTCGGCCATGTGGAGTACACGTTGGCGCGCACCCGCTACAATTTTGACGACTTTGGCGCGTACCAGGCAACTGCGCTGTCTGTCCGCGACCGGCTGATCGAGTCTTGGAACGACACGCAGCAGTTTTTCACGGAGCGCGATGTCAAGCGTGTGTACTACCTGTCTCTGGAGTTCCTCATGGGCCGCTACCTGACCAAT…	MQGKRTRSFQDLAAGKVSAPEPRYSVTGHTTPQESVNSEAEAKRSNLLASLMSQYLARDVPAIQRQIVGHVEYTLARTRYNFDDFGAYQATALSVRDRLIESWNDTQQFFTERDVKRVYYLSLEFLMGRYLTNALMNVGINTQFAEALQGIGYDMERVADQERDPGLGNGGLGRLAACFMDSLATLNYPAWGYGIRYKYGMFFQKLDPEGHQLEMPDYWLTHGNPWEIERLDVTYPIRFYGHVESTGQGFKWVGGEVVRAVAYDSPIPGYDTYNTLNLRLWSAQPAKEFDLGSFSRGDYYGAVATKEESEKISSVLYPNDSTDGGKELRLKQQFFFVSATLQDALRRFLKHDRPLTELPTKVAVQLNDTHPTIGVVELMRLLMDVHGLGWTASWETVRK…
PhDPE2	ph04961.t1	ATGGCGGCCAATGCTGTTGCGGATGAGGCGGGCCTCGGCTCTTTGTCGCTCAAGGAGGCGGCCGTCTCTGTTCGCTTCAGCCTTCAGTTTGACTCGACGTACGGCCAGCGGGTGATCCTGTCGGGGCCCGCAGTGTCGCTGGGCAACTACGATCCCGCCAAGTCCGTTGCGCTCGACTACCAACACCCAGGGCGCTGGTGCACGACGGTGAGGTTCCCACTGCCGCTGGCGCTGGCCCCACCAGTGGCGCGCGCCGAAGGGGCGGAAGGGGGCGCTGGTTCCCCGGCAGCGGCCCCGGCCGTGACGGTAGATGGTGACGGAACGAACCTCGAGTACAAGTACGCGATTGTGGATGAGCGCGACGGGGGCTCCATCTCGTGGGAGCTGGGCGCCCCGCGG…	MAANAVADEAGLGSLSLKEAAVSVRFSLQFDSTYGQRVILSGPAVSLGNYDPAKSVALDYQHPGRWCTTVRFPLPLALAPPVARAEGAEGGAGSPAAAPAVTVDGDGTNLEYKYAIVDERDGGSISWELGAPRVLALTPGAAAETPTLPIAPLLLAQGVFRAKSDLPRDVFCSSAFTDVVFRREPATRVSTAVRAARDASAVAAAMVAGQGALAVRFVVFAPRVVAGDTVCVAGDHDALGGSDGGVAAAVPLDDTDLPYWTGTVAFPPGTSHFSYHFLVRRAAGGDSSATAADEDAAADGTLEEVVSEARHSRLFALLDDDVTAVRGVKDGQTAIVVPPSDCSFAYPRPWKGSGVAVPVFSLRSSTGCGVGEFVDLEAMVDLCVASGWQMLQLLPVNDT…
PhGALE	ph04371.t1	ATGACGGGCAAGACCGTCCTGGTCACTGGCGGTGCCGGCTACATTGGCTCCCACACCGTCTTGGAGATGGTGAACGAGGGCTTCACCGCGGTCGTGGTGGACAACCTGGACAACTCGTCGGAGGAGTCGCTGAAGCGGGTGGGCGAGCTGACCGGCAAGCCCGAGAGCATTATTTTCCGCAAGGTGGACCTGTTGGACGAGACCGCTCTGGAAGAGGTCTTTAAGGAGTTCACGTTTACTGCGTGCATCCACTTTGCAGGCCTCAAGGCTGTGGGCGAGTCGGTCAAGCTGCCGCTCAAGTACTACCACAACAACCTGACCGGCACTCTCATCCTCCTCAACCTGCTGGACAAGTATGGGTGCAAGCAGTTTGTTTTCTCCTCTTCGGCCACTGTGTAT…	MTGKTVLVTGGAGYIGSHTVLEMVNEGFTAVVVDNLDNSSEESLKRVGELTGKPESIIFRKVDLLDETALEEVFKEFTFTACIHFAGLKAVGESVKLPLKYYHNNLTGTLILLNLLDKYGCKQFVFSSSATVYGLVKEMPVLEDAEIGATNPYGRTKLFIEEFLRDLSRAQEEWNILILRYFNPVGAHESGRIGEDPSGIPNNLMPYIAQVAVGRREELSIFGNDYPTKDGTGVRDYIHVVDLAKGHVAALEKLTEEKVGCKSVNLGTGVGCSVLDMLNGMSKACGRELPYKMCPRREGDVSVLYADPSYAKSFLGWEAKLGVEEMCASTWKWQSSNPNGYKDA
PhSex4	ph06018.t1	ATGGCGGACGGGGCACAAGCGGGGAGCGCCTCCCCTCCCGCCACCCCCGCGGCGGTGGGGGGAGGCGCCGCCCACGATGCCGCCGCCGCCGCCCCCGCGTCGGCGGCGGCGGCCGCCGACGGGGGCGACGCGAGCAGCCGCAGCCGCGGCCCCAGCACCGGCGGCGGTGATGGTGGCGGTGGCGGCGGCAGCGGCGGCGGCGGCGGCGGCGGTGGCCCTGGCCTTCGCCTGACCTTTGCCGTCCACTACGAGTCGGCGTACGGGGAGCGGGTGTGGGTGGCGGGCTCCCCCCCCGGCCTCGGCGCGTGGGCGTGGAGGACGGCGGCGCTCAAGCTGCGCTGGTCGCCCGGCCACGTCTGGCGCGGCGCCCTGACCGTCGACCCGTCGGCGCTGCCCGTC…	MADGAQAGSASPPATPAAVGGGAAHDAAAAAPASAAAAADGGDASSRSRGPSTGGGDGGGGGGSGGGGGGGGPGLRLTFAVHYESAYGERVWVAGSPPGLGAWAWRTAALKLRWSPGHVWRGALTVDPSALPVDEDGRRRLEYKYLVAPDGGDRGAKAVFEEGGNRVLLVPPGVGDASPPDGTAPPAAHVHDTWGAVRGAVPVVPGGGGGGVPGGGEGGASGGGGSGGGVGTDQAAPGIHPPASDWSVAAGEEAADGVVEFFIHYETDYGSNVCVAGGLPELGAWDAAAAPALTTVPGYPSAWRLRLPLQRRPPSDRGGGGGDAARGGGRRTPNGGESDSESPPPPPTALDVAAASHGLAFEYKYFLRRPDGSRVWEGGANRLAALWPDDANGGGAAAA…
PhGPDHm	ph01923.t1	ATGGGCCGCCTCCGCAAGGTCGCCATTGGCGCCGGCGTCCTCGCCGTTGGCGGCGGCCTCGGCCTCCGCTCTGCCCTCTCCCCCGCGGGCTCCCGCAAAGAGCGCGCCGCCGCGCGTGCGGCGGTGGCGCTCGCGCCGCTGGACGCGGTGCCCAGCCGCGCGGCGCAGCTCGCCGCCCTCCGCGCCTCTGCGGCCGGCACCGCCGGCGCGGCCGCGGCGCCCGCCGCGGCCGAGGGGAGCGGCGCCCTCGCCGCGCGCGCCGCGACCGAGGCGGCCGAGTCGGCGTCGCCGGCGAGTGGCCAGCGCGGCCCCGCGCCCAAGGTGGTCCCGTCTGGGCCGGCGCCCGACGCGTTTGACGTGCTGGTGATTGGCGGCGGCGCGACGGGGACGGGGGTGGCG…	MGRLRKVAIGAGVLAVGGGLGLRSALSPAGSRKERAAARAAVALAPLDAVPSRAAQLAALRASAAGTAGAAAAPAAAEGSGALAARAATEAAESASPASGQRGPAPKVVPSGPAPDAFDVLVIGGGATGTGVALDAALRDLNVALVERDDFASGSSSRSTKLIHGGVRYLEKAFFQLDPSQLKLVFEALSERSIMLSQAPHLTRPLPTILPCYKLWEVPFYRAGLLAYDIIAYLGHGLLYLSKFVPAGEALRLFPTLASKAVDGKQLRGTIVYYDGQMNDARFATSLALTAALHGAKVANHTEVVGMLHDENGKAVGATVKDLMTGETFDVRAKVVINATGPFTDGVRKLSNSGVRDMIAPSSGVHVTLPEYYSPDGMGLIVPKTKDGRVVFMLPWMGS…
PhGPDHc1	ph00687.t1	ATGGCCGCCTTTATTGGCGTCGCGGCGGCGGCGGCGGCCGGCGCCTGCAGCAGCAGCAGCAGCAGCGGCGGCGGCGGCGGCGGTGGTGGTGGTGGTGGTGGTAGTGGTGGTGACGAGCAGTGGCTGCAGCGGTCGCGGGTGAAGCGGGACCCCGCGACGGCGGCGCGGACCAAGGTCGTCGTTGCGGGCTGTGGCTCGTTTGGCACCGCCCTCGCGACGGTGCTCGCGCGCAACGGGTATCCCGTCACGCTCCTCGCGCGGCGCGGCTGGGTGGCGGCCGAGATCAACGCGCGGCACCGCAACCCAAAGTACCTGTCGGAGCACGTGCTGCCGCCCAACGTGGTCGCCACCACCGACGCGGCCGCCGCGTTTGACGGCGCCGCCCTGTGCGTCCACGCG…	MAAFIGVAAAAAAGACSSSSSSGGGGGGGGGGGGSGGDEQWLQRSRVKRDPATAARTKVVVAGCGSFGTALATVLARNGYPVTLLARRGWVAAEINARHRNPKYLSEHVLPPNVVATTDAAAAFDGAALCVHAVPVQVTRAFVEGHLAAYPPDLPILCTSKGLEVSSLWLMCELLPALLGTDRQYAFLSGPSFAKEVISGLPTAVVIAADARPFAHQLAAMLSSPSFKVFTSADPVGLEVAGAIKNVIAIAAGMSDGLGLGTNAMAALVTRGCSEMRRIALLKGASAVTLSGLSGVGDTFLTCFGPLSRNRTVGVRLGRGESLDDILASSDQIAEGIETARALERWLLSGSAAMDAGDAGGLTTAAARAAIRYPILLGVAAVLDGRLTPRDGLDALLAM…
PhGPDHc2	ph05255.t1	ATGGCGTCCATCACTGCCGACGCCCTGGGCACCCTGGAGAAGACGTTTGCCACTAGCGGGCGGTCGGAGAAGGTGGCCATCATTGGCGCGGGCAACTGGGGCTCTGCCGCGGCCATGATCATTGGCCGGAACTGCAAGAAGCTGGACATCTTTGACGACAACGTGACGGTTTGGTGTCTGGAGGAGAAGGTCGAGGGCGGCAACCTCACGGACATCATCAACACAACGCACGTCAATGTCAAGTACCTGCCCGACCACAAGCTGCCCGAAAATGTGCGTGCCGAGCCAGACCTGGTCAAGTCAGTCGCGGGCGCGACGCTGCTGGTGTTTGTGCTGCCGCACCAGTTCCTGGCGCGCACCTGTCAGACGCTCAAGGGCCACCTGGAGGAGGGCGTAAAG…	MASITADALGTLEKTFATSGRSEKVAIIGAGNWGSAAAMIIGRNCKKLDIFDDNVTVWCLEEKVEGGNLTDIINTTHVNVKYLPDHKLPENVRAEPDLVKSVAGATLLVFVLPHQFLARTCQTLKGHLEEGVKAISLIKGIDFDDSGPQLMTSVIKRELGIEACALSGANIANEIAAGKFCESTIGYEHKETGALFFALFNEPNFRISLVQGTAAVQVFGAIKNIVALGAGFCDALDMGNNTKAALMRIGLIEMYRFATQYFKDVDTMTMVESCGMADLITTCMGGRNRRVAEAYGRSRLEKGDAHRSWEDLEAEMLNGQKLQGTGAAKEVFAILTRDKLLDRFPFLVTLYKIAFEGKPIEDVVNIPEEHFLPSVVTGAKTTVTSA
PhGK	ph03288.t1	ATGGCGGCTGCCGACGGCGGCGGCGGCGGCGGCGCGGCCGCGGCGCTGGTGGGCGCCCTCGACCAGGGCACCACCTCCACCCGCTTCATCCTCTTTGATTCCGCCACCGGCGCGCCCGTCGCGGCGCACCAGGTGACGCACCAGCAGCACTACCCGCACCCGGGGTGGGTGGAGCACGACCCGCTCGAAATCCTCGCGTGTGCCGAGGCGTGCATCGACGGCGCGGTCGCGGCGGGGGGGGTGGACGTGGCCGCCGTCAAGGCGATTGGGATTACCAACCAGCGCGAGACGACGGTGGTGTGGGATAGAGAGACTGGCAAGCCCCTCTGCAACGCCATCGTGTGGCTGGACACGCGCACCCGCTCCACGTGTGAGACGCTCAAGGAGCGCATTGACGTG…	MAAADGGGGGGAAAALVGALDQGTTSTRFILFDSATGAPVAAHQVTHQQHYPHPGWVEHDPLEILACAEACIDGAVAAGGVDVAAVKAIGITNQRETTVVWDRETGKPLCNAIVWLDTRTRSTCETLKERIDVDRVRELCGLPISTYFSGVKLRWLMDHRPAVKGALDAGTALFGTIDTWLVWNLGGRTTHATDVTNAGRTMLMDIHTLDWNDELIAAVGVPRACLPTIRSCAESYGEMAGTALAGVPISGVVGDQQAALVGQSCLRVGEAKATYGTGCFLIVNTGDTPVFSSRGLLTTPAYKLGPTSPAVYALEGSIAIAGAAISWLKDNLHLIHTAAEVEGLASSVKDAGDVYFVPAFSGLFAPRWRQDARGTIVGLTQYTKAAHIVRATLEAIAFQ…
PhTPS1	ph10158.t1	ATGCCCGGCCTACCGCACGTCATGTCCGCGCCGACGGTGCAGATCCCGCTGACGCCGTCGGTGCCGCAGCCGCTGTCCCGGGGCCAGGCGGGGAACAATAGTCTGCCCCACCTGGCGGCAGCTGACCTTCCATCCCTCAGCAGTGACGGGCTGGGTGGAAAGGGCCAGGCGGCGGCCGCCTCCCACCTGACAGAGGGGGAAATTTTGGCGCGGATCCAGGAGCTCCACCGGGAGCTGACCGTCGTGCGCGAGTCGGAGGAGGCGGCGGCGGGGGCTGGGGGTGGCGTTGGTGGTGCCGCTTCTGAGGCGGCGACTGGCGCAGACGGCCGCCCCGGCGGGAGTGTGCTGGGGGAGAATGGTCTCGGCGGCAGTACCCCCGGCCGGCGGCTGCTGGTGGTG…	MPGLPHVMSAPTVQIPLTPSVPQPLSRGQAGNNSLPHLAAADLPSLSSDGLGGKGQAAAASHLTEGEILARIQELHRELTVVRESEEAAAGAGGGVGGAASEAATGADGRPGGSVLGENGLGGSTPGRRLLVVSNRLPVTINKNNDGQWDFKMSAGGLVSALAGVKNEFPFVWVGWSGSEVPDEDQDSLRTELRAQHECVPVFLSDFDAHLYYNGFCNDVLWPLFHYVPLPIVSSDGERKFDVKYWEAYSKANHRFAEAIMQVYEPGDLIWVQDYHLMLLPSLLRKRIRDVTIGFFLHTPFPSSEVYRILPMRNKVLQGVLAADLIGFHTYDYARHFLSVCTRILGLEASPKGVDYKDHFAHVGIFPIGIDPTAFIRALDLPSVQERASELQAKFAGKK…
PhTPS2	ph10797.t1	ATGGCCGGCATCCTGTTCCGGCTGCTGTCGCTCGGCCACCCGCTGCCGCCGTCGGCGCCCCACACGGACCGGTCGGCCTCCTCCCGCGGCAGCAGCGACACGGACGCGCCGGGCGGGTCGAGCGGCGGCGGCGCGGACGGGGAGGAGGGGGAGGATGACGCGTCGACGGGCTCCTCGCGCGGCGCGCACTCGCGCTCCTCCACCGTCGTGTCGCTCGACAGGGAGCGAGGCGTGCCGGGCAGGCGGATGCCGGGGAGTGTCGACCGGGGGGGGGGGGGCGGGGGGGGCGGTGGTGGCGGCGGCGGCGGTGGCGGCGGTGGTGGTGGTGGAGGTGGCGGCGGCGGCGGGGGTGGCAGCGGCGGCGGCTCGTCCGCCGCCGGGGGTGGCTCCTCGTCTGCC…	MAGILFRLLSLGHPLPPSAPHTDRSASSRGSSDTDAPGGSSGGGADGEEGEDDASTGSSRGAHSRSSTVVSLDRERGVPGRRMPGSVDRGGGGGGGGGGGGGGGGGGGGGGGGGGGGGSGGGSSAAGGGSSSAATTPAGKLGLLQTGPFSEGEIYDSGMGHGLTGTPFLPGIPEDIVSVTDGSERGTGASGGDGSAVDTEGDGQDTGDGLNEYQRELAEEEAAAQRSSLASTLTEEVLLSRLQDLQMELKLLRDRRGAFLAAANGTAPPQLSSDSVPTVAATSETFAAHASAASRAAKRLPPATRMHSGPLFVASFRLQLSVDISADTGAVKASLSAGGLGLVPAFRHLVSRTRIVWLGMPVFAAGQVPNAATQARIQARLRARKPSAVLSYAPIFPRP…
PhTPS4	ph07423.t1	ATGTCGTTCCCTACGTCCTCCTTTGACGTCAACTCGCGGGTGACGTTCGTGTTGCGCTGCGAGACCGAGTTTGGTCAACGCGTCCGTGTCATTGGGAATGACTCGCGTCTTGGCGGCTGGGACCCCCGTCGAGGTGTGGAGTTGACGACTTCGGCAGGCGCGTGGCCTTCATGGCGTGTCTCTGTTGACCTGCCTGCCGGACGCAAGGTGGAATACAAGTACGTGGTGCAGCAGGGCACCCCGAACGTCCTCCCCGGCGATGAGGACCTGGTGGTGGGCAGCCCAGACGGTCCTGGGATGACTCCTGGGTCTGTCGCAGCCGATGCTGCTGGTAGCGTTGGCGCGGACACGATGGACGGCTCTATGAAGTGGGAGCTGTTTGAGGAGAACCGCACCCTC…	MSFPTSSFDVNSRVTFVLRCETEFGQRVRVIGNDSRLGGWDPRRGVELTTSAGAWPSWRVSVDLPAGRKVEYKYVVQQGTPNVLPGDEDLVVGSPDGPGMTPGSVAADAAGSVGADTMDGSMKWELFEENRTLTTRSGHMIVNDGEFGKWNDVDEGRVKCFLTPDEGFGDAIESLVIVLYRLPIIAKRDSTTGAWSFKWDDDALYLTSTGLRKGLEQLKVAPLWVGILNSEDEVPRQEREGVADRLLEEFNCVPVFIPHDTLKHFYQGFCKGTLWPLFHMVSSATDHTEHTTRFDDHLWRVYMNVNRMFRDKVVEVYDGDRTLIWVHDYHLMLLPQALRSRLSGVKIGFFLHIPWPSSEVYRVLPWRNELLKGMLSATLLGFHLFDYARHFLSACVRLL…
PhTPP1	ph05156.t1	ATGTGCACAGCGTCAGCCGAGCTGGGATCCCCCGAACGGCCGCGCCCCGCGGCGCAGGCCACCCCCTCCGACTATGTGCCACCGGCGTTCCCCCCCAAGCGCCTATCGGCCGACTTCTCGGACCCCCTCAGCGACGCTTCAGAGGTGACGCCTGTCTCGGGCGACGACCGGCTGTCTACGCCGGTCCCGGCAGGACCTGCGGCCCGCGCACCTTTGGCCGCGATGGGCGCGGGGGGAGCGCCCGACGCGGTCGCGTCGGTGGCCGCTGTCGACGATGGGCGAGGTGGTGCTGGTGGGAGCGGCCGCAATGGGTGTGGTGTCACGAACGGGGGTGCCGATGCATTTGCCATAGACGGCACCTCGGACGATGGGGTGTGGGCGCTGGGGGTGGAGCCGCTC…	MCTASAELGSPERPRPAAQATPSDYVPPAFPPKRLSADFSDPLSDASEVTPVSGDDRLSTPVPAGPAARAPLAAMGAGGAPDAVASVAAVDDGRGGAGGSGRNGCGVTNGGADAFAIDGTSDDGVWALGVEPLEQASPEAVGQKNPMQLPLALDRMGTLQAALDAGRRRPVFFLDYDGTLTPIVKDPDAALLSDEMRGVLSEVANLFPTAIVSGRGRIKLQSLIGLHDHQGLHYAGSHGFDISGPMGGDDSLRRKVASETLPVLKRASSQLVASVADFSGSQVEDNELAVSVHYRNLVDKQQLPALESCVDGVVSDHPGLSKHHGKCVFELRPRSNWHKGKAVEYLLDALTLGGPDVLPIYIGDDVSDEDAFAALSGRGLGIIVISDQDVAEYQANGHP…
PhTPP2	ph05159.t1	ATGCGGGCGGTGCTGTCAGAGCTTGGTCACCTCTTCCCCACCGCCTTTGTGTCGGGCCGCGGCCGCAAAAAGCTCCAGTCCCTGATTGGCCTGAGCGGCCACCCCGGCCTCTACTATGGGGGCAGCCATGGCTTTGACATCTCGGGTCCGACCGGTGCGGATGACTCGCTCCGCCGCAAGGAGGCGTCCGAGGCGCTGCCCGTGCTCAGGTGGGCGTCGGCGCAGCTGTCGGCGTCGGTCGCGGAGTTTTTTGGCTCTCAAGTCGAGGACAATGAGCTGGCCGTGTCGGTGCACTACCGCAACCTGGCGGATAAGGGGGAGCTCCCCGAGCTGGAGCGCCGCGTCGACGACGTGGTGGAGAGCAGCCCAGAGCTCACCAAGCACCACGGCAAGTGCGTC…	MRAVLSELGHLFPTAFVSGRGRKKLQSLIGLSGHPGLYYGGSHGFDISGPTGADDSLRRKEASEALPVLRWASAQLSASVAEFFGSQVEDNELAVSVHYRNLADKGELPELERRVDDVVESSPELTKHHGKCVFEVRPRSDWHKGKAVEYLLDALDLGGPDVLPVYIGDDVTDEDAFRTLAGRGLGIVVMSDEEVHDAAAAADGGRGDGRRTAATMRLCNTDEVRAFLHCFSEAGRVGRCQGKAATVGGEGEAAECAGGGRGGGGG
PhGLA1	ph02625.t1	ATGCCGCCCGATGGCTGGATGGCCCGCTCCGCATGGGGCCCCACCCCCACCTCCCCAATGGCCGAGGGTGCCGCCAGTGACGAGCGCAGCGACGGCGGCGGCGGCGGCGGCGGCCGCCGCGGCGGCGGCGGCGCCCGGCCGCGCGGCTGCCTCGGCGGCCTGCCGTCGGTGCAGCACAGCAAGTCGTTTACCTACTGCCGGCCGGGGGTGCACTTCAACCCGGCGCGGCGCATCTTTCGGCTGCGCACGCCCAACTGCCTGTACGCGTTTCGGATTTCCGACTCGAAGGACCTGGAGCACCTCTACTACGGGCGTCCCCTTCCCCTGGAGGACGACCTGACCTATTTGGCCCGCGCCAACGTGGCGGCCCCGTTTGACCCGCAGCCAGTGTCGGCGGCC…	MPPDGWMARSAWGPTPTSPMAEGAASDERSDGGGGGGGRRGGGGARPRGCLGGLPSVQHSKSFTYCRPGVHFNPARRIFRLRTPNCLYAFRISDSKDLEHLYYGRPLPLEDDLTYLARANVAAPFDPQPVSAAEALGLRELNDLTEGDQSQLAERWRSFSSQRGSEVGPDGVPLKPRRLENASWRIWGMRRSKGHSRLQLLPDGTVDEVQNDPGSSDGSLQRRATTGSSSPDPHRRASRGASGSGSSSSALPTGGGVAPPTGGLLSPDNLTPDGIVLGGGKANGDAGWAHRPSAAGAGGDGDDDDQSELVVPHPVSQSWVDAQASEEAERAAVLRQRRAQRKQQSLDRLVALSEATDGPADGERGDGGGAPEWLRPSAHEPRAADGSGAGGGGEPPVKR…
PhGLA2	ph00656.t1	ATGCCGAGTGTGTTGGCCGGTCGGCTGTCGTCGCCCTCGGTGCCTCTATTGGCGGCCAAGGCGAACCCACCCGCAATCCCGATGGTAGGCCCGGTAGCGCCGTCGGCAGCAGCGGCGGCGTCAGCTGCAACGGCGGCGGTAGCGTCTGCGGCGTCGACGTCGCCCGCGGCGACGCTGGCGGCCGCAGCCGCGAGCGGCATGACCACCCCGTCGGCGATGGGCGTCAGCTTTTGCGCGTCGACGCGGGTGTTTCGGCTGCAGACCGCGTCGACGGTGTACGTGATGCGCATCTCGGATGCGCGGGCGGTGGAGCACCTGTACTATGGGCCAACGGTCGGCGCCGACGACGACCTCACGTTCCTCGCCTCGTCCAACGTGGGCCAGCCCATGGACGCCCAG…	MPSVLAGRLSSPSVPLLAAKANPPAIPMVGPVAPSAAAAASAATAAVASAASTSPAATLAAAAASGMTTPSAMGVSFCASTRVFRLQTASTVYVMRISDARAVEHLYYGPTVGADDDLTFLASSNVGQPMDAQWRPPLLTPATAGGHAALNAPAAAVFPSVGGVPAAVRPVAASVAATAAASRAFPPATVTVASSSSGVSSSASSDSLCAAGAGEPGSLPSMGGLADLDTSPDGQNVLDVQGGGALPGSPGDSKGAAPAARRASGEGLSTVLSQLTLPKSSTQESVANVDDLPGSLPGSLTGQVSKGGDGVAGRVGAGVSQAPALPVESLTAAAPGAALPHLAATLPGCLESRPADRFSSTNWASLDPNRAGANSRLVEFGSRNAGDYRTGSMDVLFAD…
PhGLA3	ph08573.t1	ATGTCGACGCCGGCGCACACGGCGCTCCGCGCCGTCGCGTCGGCGACGGACGTGAGCGCGGGTGGCCGCCCCCACCCGCCCGTTGGCCGATCCCCCGAAGACCCCGGCCCGGCCCGTGGGGGCATGGACTACCTGGCGGGCGCCCGCAACGGTGGCGGCACCGGCAACGGCGGCGGCGGCGGCGGCGGCGGCGCCGCGGCCGCCGCCGCCGCCAACAATGTGGTCCCGTCGCGATCCCTCTTTGATGGCCACCCCGCGAATGGGGGCAACCGCGCCGCGGCCGCGCCGCTGCGCATGACGGAGCAGCGCCCGGGCATTTCGTGGGACGCGCGCAAGCGGGTTTTTCGCCTGCGGGGCAAGGACTCCCTCTACGTCTTCCGGGTGGACGACTCGAAGAAC…	MSTPAHTALRAVASATDVSAGGRPHPPVGRSPEDPGPARGGMDYLAGARNGGGTGNGGGGGGGGAAAAAAANNVVPSRSLFDGHPANGGNRAAAAPLRMTEQRPGISWDARKRVFRLRGKDSLYVFRVDDSKNLEHLYWGPPLLVEDDLTYLSKTNVPAPFDPKGVVSVARKMGLDELGEIADEHDLSERWKVYTRAKDTATENDSRPRRLENASWRLWSMERHRGGDLNKDLSDGVLAMALGEPVEGDATVATPTVGADADGADGEEAASSAGAADGSLVDGAARTVPSTGGPPSEVDEAVAPALPRSATVGTPAAETSSGRPSPPFSPRMGPRSTAGFPARIGQTPTFGPTSPAALGGTTAGLSSLTNQAGSSMGLMSLAGASADLTPHLSSYEATN…
PhGLA4	ph05433.t1	ATGGCCACGCGCGGCGCGCCGACGCTCCGCCAAGCCGGCTACGAGTACCTCATCATTGACGACTGCTGGCAGGGGGAGCGCCACCCGGTGACGGGGGAGATTGCCGCCGACGCGGCGCGGTTCCCGTCGGGCATGGCCGCGACCGCCGCGTACGTGCACGGGCGGGGGCTCCGGTTTGGGCTCTACTCGGATGTCGGCGCCCGCACGTGCGCGGGGCGGCCGGGCGCGCTGGGGCACGAGGCGGTTGATGCGGCGACGTATGCCAAGTGGGGCGTCGACTACCTAAAGGTCGACTTTTGCGACGCCACCACGCAGGACCCCGTCGCGCACTACCGCACCATCTCCCGCGCGCTGGGCGCCGTCGCCACCCGCCGCGTCTTCCTCGCCGCGTGCTCCTGG…	MATRGAPTLRQAGYEYLIIDDCWQGERHPVTGEIAADAARFPSGMAATAAYVHGRGLRFGLYSDVGARTCAGRPGALGHEAVDAATYAKWGVDYLKVDFCDATTQDPVAHYRTISRALGAVATRRVFLAACSWGRGSPWTWGAVVGADSWRTGPDVLPFWSATTKAAVAPAYIAAARGGAAGAEAGRRLATTHAVLQAADRVAGLGRYAGPAVGWNDPDMLVVGVDGMTAADNPPPGARRWGGLTPAQAASHLALWAVAAAPLIIGADVAALPPRTHAVLTNGAALAVARDAGGVPGRVVWTASTRDWAAGRGSAPRAGADADVDVWVRPLTGGGARAVEYAVLAVNRDAARAVTLDGPPWAALLPVTAADAAAAAAAAAAGWCAANGSTAAAGTAAAA…
PhGALT	ph04880.t1	ATGGCGGACAGCGCGGATTCTCCTTTTGACTACTCGGAGCATCCGCATCGGCGGCGCAACCCCCTGACTGGGAAGTACGTGCTGGTGTCCCCCCACCGCGCCAAGCGGCCCTGGCAGGGTTCCCAGGAGGACGCCCCGTCGGATAACCGCCCTGAGTACGACCCTGATGACTACCTGGGCCCTGGCAACTCCCGCGTCAACGGTACGGTGCAGAACCCCGACTACAAGGACACTTTCGTTTTTGACAACGACTTCCAGGCGCTGCTGTCTGACACCCCGGACGGGGCTGTGGGCAACCCCGACAATGACGACCTGCTGGTGGCGCGGGCAGTGAAGGGCAAGTGCCGGGTGCTGTGCTTCTCGCCTAAGCTCAACGTCACTGTCGCGGAAATGAGCGTG…	MADSADSPFDYSEHPHRRRNPLTGKYVLVSPHRAKRPWQGSQEDAPSDNRPEYDPDDYLGPGNSRVNGTVQNPDYKDTFVFDNDFQALLSDTPDGAVGNPDNDDLLVARAVKGKCRVLCFSPKLNVTVAEMSVPALRKVVDAWVDEYATLSKLDYIAHVQIFENKGSMMGCSNAHPHGQIWSSSWIPEAPATELANLAGYKSRKGTHMLEDYAKLEEEVGERVVCSNTTFLAVVPFWAVWPFEVMVLSKKRIPSFESFGEQEKDDLADIYRRVTCRYDNLFTTLFPYSMGIHQAPTDGTGQDVAHFNMQFYPPLLRSATVRKFMVGFELLAEAQRDLTAEQAAVRLRNCSEVHFNDAKKGKEEK

## Sheet: Table S3
Supplementary Table S3. List of sequences used in this study and their corresponding accession numbers.
Gene	Gene	Taxonomy	Accession number	Label
Glucose-6-phosphate isomerase	GPI	Arabidopsis thaliana	NP_001032100.1	Arabidopsis_thaliana_NP_001032100.1
Glucose-6-phosphate isomerase	GPI	Arabidopsis thaliana	NP_200704.2	Arabidopsis_thaliana_NP_200704.2
Glucose-6-phosphate isomerase	GPI	Arabidopsis thaliana	NP_851217.1	Arabidopsis_thaliana_NP_851217.1
Glucose-6-phosphate isomerase	GPI	Arthrospira platensis	WP_006618634.1	Arthrospira_platensis_WP_006618634.1
Glucose-6-phosphate isomerase	GPI	Aspergillus fumigatus	KEY79565.1	Aspergillus_fumigatus_KEY79565.1
Glucose-6-phosphate isomerase	GPI	Aureococcus anophagefferens	XP_009033908.1	Aureococcus_anophagefferens_XP_009033908.1
Glucose-6-phosphate isomerase	GPI	Aureococcus anophagefferens	XP_009038231.1	Aureococcus_anophagefferens_XP_009038231.1
Glucose-6-phosphate isomerase	GPI	Aureococcus anophagefferens	XP_009033069.1	Aureococcus_anophagefferens_XP_009033069.1
Glucose-6-phosphate isomerase	GPI	Chlamydomonas reinhardtii	XP_001703279.1	Chlamydomonas_reinhardtii_XP_001703279.1
Glucose-6-phosphate isomerase	GPI	Chlorella variabilis	XP_005851258.1	Chlorella_variabilis_XP_005851258.1
Glucose-6-phosphate isomerase	GPI	Chlorella variabilis	XP_005845944.1	Chlorella_variabilis_XP_005845944.1
Glucose-6-phosphate isomerase	GPI	Chondrus crispus	XP_005713157.1	Chondrus_crispus_XP_005713157.1
Glucose-6-phosphate isomerase	GPI	Chondrus crispus	XP_005718631.1	Chondrus_crispus_XP_005718631.1
Glucose-6-phosphate isomerase	GPI	Crocosphaera watsonii	WP_007310646.1	Crocosphaera_watsonii_WP_007310646.1
Glucose-6-phosphate isomerase	GPI	Cyanidioschyzon merolae	XP_005539460.1	Cyanidioschyzon_merolae_XP_005539460.1
Glucose-6-phosphate isomerase	GPI	Cyanidioschyzon merolae	XP_005537536.1	Cyanidioschyzon_merolae_XP_005537536.1
Glucose-6-phosphate isomerase	GPI	Cyanobacteria sp.HL69	AUC60545.1	Cyanobacteria_sp.HL69_AUC60545.1
Glucose-6-phosphate isomerase	GPI	Cyanophora paradoxa	Contig25643	Cyanophora_paradoxa_Contig25643
Glucose-6-phosphate isomerase	GPI	Cyanophora paradoxa	Contig54409	Cyanophora_paradoxa_Contig54409
Glucose-6-phosphate isomerase	GPI	Ectocarpus siliculosus	CBN74985.1	Ectocarpus_siliculosus_CBN74985.1
Glucose-6-phosphate isomerase	GPI	Ectocarpus siliculosus	CBJ33821.1	Ectocarpus_siliculosus_CBJ33821.1
Glucose-6-phosphate isomerase	GPI	Ectocarpus siliculosus	CBJ31594.1	Ectocarpus_siliculosus_CBJ31594.1
Glucose-6-phosphate isomerase	GPI	Emiliania huxleyi	XP_005790693.1	Emiliania_huxleyi_XP_005790693.1
Glucose-6-phosphate isomerase	GPI	Emiliania huxleyi	XP_005763875.1	Emiliania_huxleyi_XP_005763875.1
Glucose-6-phosphate isomerase	GPI	Galdieria sulphuraria	EME26935	Galdieria_sulphuraria_EME26935
Glucose-6-phosphate isomerase	GPI	Galdieria sulphuraria	EME30776	Galdieria_sulphuraria_EME30776
Glucose-6-phosphate isomerase	GPI	Gracilariopsis chorda	PXF43104.1	Gracilariopsis_chorda_PXF43104.1
Glucose-6-phosphate isomerase	GPI	Gracilariopsis chorda	PXF42555.1	Gracilariopsis_chorda_PXF42555.1
Glucose-6-phosphate isomerase	GPI	Guillardia theta	XP_005831034.1	Guillardia_theta_XP_005831034.1
Glucose-6-phosphate isomerase	GPI	Halobacterium salinarum	WP_10903465.1	Halobacterium_salinarum_WP_10903465.1
Glucose-6-phosphate isomerase	GPI	Haloquadratum walsbyi	WP_011572308.1	Haloquadratum_walsbyi_WP_011572308.1
Glucose-6-phosphate isomerase	GPI	Klebsormidium nitens	GAQ90376.1	Klebsormidium_nitens_GAQ90376.1
Glucose-6-phosphate isomerase	GPI	Lachnellula cervina	TVY51218.1	Lachnellula_cervina_TVY51218.1
Glucose-6-phosphate isomerase	GPI	Lachnellula subtilissima	TVY44779.1	Lachnellula_subtilissima_TVY44779.1
Glucose-6-phosphate isomerase	GPI	Lachnellula willkommii	TVY86160.1	Lachnellula_willkommii_TVY86160.1
Glucose-6-phosphate isomerase	GPI	Methanocaldococcus jannaschii	WP_010871130.1	Methanocaldococcus_jannaschii_WP_010871130.1
Glucose-6-phosphate isomerase	GPI	Methanococcus maripaludis	WP_013999680.1	Methanococcus_maripaludis_WP_013999680.1
Glucose-6-phosphate isomerase	GPI	Methanococcus maripaludis	WP_011171239.1	Methanococcus_maripaludis_WP_011171239.1
Glucose-6-phosphate isomerase	GPI	Microcystis aeruginosa	QHU82235.1	Microcystis_aeruginosa_QHU82235.1
Glucose-6-phosphate isomerase	GPI	Monoraphidium neglectum	XP_013893571.1	Monoraphidium_neglectum_XP_013893571.1
Glucose-6-phosphate isomerase	GPI	Monoraphidium neglectum	XP_013904620.1	Monoraphidium_neglectum_XP_013904620.1
Glucose-6-phosphate isomerase	GPI	Monoraphidium neglectum	XP_013905963.1	Monoraphidium_neglectum_XP_013905963.1
Glucose-6-phosphate isomerase	GPI	Nadsonia fulvescens	ODQ68071.1	Nadsonia_fulvescens_ODQ68071.1
Glucose-6-phosphate isomerase	GPI	Ostreococcus lucimarinus	XP_001420367.1	Ostreococcus_lucimarinus_XP_001420367.1
Glucose-6-phosphate isomerase	GPI	Ostreococcus tauri	XP_022839987.1	Ostreococcus_tauri_XP_022839987.1
Glucose-6-phosphate isomerase	GPI	Phaeodactylum tricornutum	XP_002185275.1	Phaeodactylum_tricornutum_XP_002185275.1
Glucose-6-phosphate isomerase	GPI	Phaeodactylum tricornutum	XP_002185232.1	Phaeodactylum_tricornutum_XP_002185232.1
Glucose-6-phosphate isomerase	GPI	Phaeodactylum tricornutum	XP_002185147.1	Phaeodactylum_tricornutum_XP_002185147.1
Glucose-6-phosphate isomerase	GPI	Physcomitrella patens	PNR37444.1	Physcomitrella_patens_PNR37444.1
Glucose-6-phosphate isomerase	GPI	Physcomitrella patens	PNR27316.1	Physcomitrella_patens_PNR27316.1
Glucose-6-phosphate isomerase	GPI	Physcomitrella patens	PNR53529.1	Physcomitrella_patens_PNR53529.1
Glucose-6-phosphate isomerase	GPI	Physcomitrella patens	PNR52753.1	Physcomitrella_patens_PNR52753.1
Glucose-6-phosphate isomerase	GPI	Physcomitrella patens	PNR26317.1	Physcomitrella_patens_PNR26317.1
Glucose-6-phosphate isomerase	GPI	Physcomitrella patens	PNR37330.1	Physcomitrella_patens_PNR37330.1
Glucose-6-phosphate isomerase	GPI	Porphyra umbilicalis	OSX75144.1	Porphyra_umbilicalis_OSX75144.1
Glucose-6-phosphate isomerase	GPI	Porphyra umbilicalis	OSX72874.1	Porphyra_umbilicalis_OSX72874.1
Glucose-6-phosphate isomerase	GPI	Neopyropia yezoensis	scaffold_ZULJ_2072383	Neopyropia_yezoensis_scaffold_ZULJ_2072383
Glucose-6-phosphate isomerase	GPI	Neopyropia yezoensis	scaffold_ZULJ_2072468	Neopyropia_yezoensis_scaffold_ZULJ_2072468
Glucose-6-phosphate isomerase	GPI	Porphyridium purpureum	KAA8497950.1	Porphyridium_purpureum_KAA8497950.1
Glucose-6-phosphate isomerase	GPI	Porphyridium purpureum	KAA8497745.1	Porphyridium_purpureum_KAA8497745.1
Glucose-6-phosphate isomerase	GPI	Neoporphyra haitanensis	ph06855.t1	Neoporphyra_haitanensis_ph06855.t1
Glucose-6-phosphate isomerase	GPI	Neoporphyra haitanensis	ph10696.t1	Neoporphyra_haitanensis_ph10696.t1
Glucose-6-phosphate isomerase	GPI	Rhizoctonia solani	CUA78107.1	Rhizoctonia_solani_CUA78107.1
Glucose-6-phosphate isomerase	GPI	Rhizoctonia solani	CEL61787.1	Rhizoctonia_solani_CEL61787.1
Glucose-6-phosphate isomerase	GPI	Rippkaea orientalis	WP_012593812.1	Rippkaea_orientalis_WP_012593812.1
Glucose-6-phosphate isomerase	GPI	Rubellimicrobium thermophilum	EPX83714.1	Rubellimicrobium_thermophilum_EPX83714.1
Glucose-6-phosphate isomerase	GPI	Saccharina japonica	scaffold2362g642.t1	Saccharina_japonica_scaffold2362g642.t1
Glucose-6-phosphate isomerase	GPI	Saccharina japonica	scaffold651g1103.t1	Saccharina_japonica_scaffold651g1103.t1
Glucose-6-phosphate isomerase	GPI	Saccharina japonica	scaffold651g1102.t1	Saccharina_japonica_scaffold651g1102.t1
Glucose-6-phosphate isomerase	GPI	Saccharomyces cerevisiae	NP_009755.1	Saccharomyces_cerevisiae_NP_009755.1
Glucose-6-phosphate isomerase	GPI	Sinorhizobium meliloti	AEG56235.1	Sinorhizobium_meliloti_AEG56235.1
Glucose-6-phosphate isomerase	GPI	Sinorhizobium meliloti	AEG54315.1	Sinorhizobium_meliloti_AEG54315.1
Glucose-6-phosphate isomerase	GPI	Sinorhizobium meliloti	AEG05282.1	Sinorhizobium_meliloti_AEG05282.1
Glucose-6-phosphate isomerase	GPI	Sinorhizobium meliloti	AEG07835.1	Sinorhizobium_meliloti_AEG07835.1
Glucose-6-phosphate isomerase	GPI	Symbiodinium minutum	002916.t1	Symbiodinium_minutum_002916.t1
Glucose-6-phosphate isomerase	GPI	Talaromyces islandicus	CRG91403.1	Talaromyces_islandicus_CRG91403.1
Glucose-6-phosphate isomerase	GPI	Thermococcus onnurineus	WP_012571205.1	Thermococcus_onnurineus_WP_012571205.1
Glucose-6-phosphate isomerase	GPI	Zostera marina	KMZ74666.1	Zostera_marina_KMZ74666.1
Glucose-6-phosphate isomerase	GPI	Zostera marina	KMZ71472.1	Zostera_marina_KMZ71472.1
Phosphomannomutase	PGM	Arabidopsis thaliana	NP_001320476.1	Arabidopsis_thaliana_NP_001320476.1
Phosphomannomutase	PGM	Arabidopsis thaliana	NP_177239.1	Arabidopsis_thaliana_NP_177239.1
Phosphomannomutase	PGM	Arabidopsis thaliana	NP_199995.1	Arabidopsis_thaliana_NP_199995.1
Phosphomannomutase	PGM	Arabidopsis thaliana	NP_173732.1	Arabidopsis_thaliana_NP_173732.1
Phosphomannomutase	PGM	Arabidopsis thaliana	NP_177230.1	Arabidopsis_thaliana_NP_177230.1
Phosphomannomutase	PGM	Arabidopsis thaliana	NP_001154464.1	Arabidopsis_thaliana_NP_001154464.1
Phosphomannomutase	PGM	Arabidopsis thaliana	NP_001154465.1	Arabidopsis_thaliana_NP_001154465.1
Phosphomannomutase	PGM	Arthrospira platensis	WP_006619315.1	Arthrospira_platensis_WP_006619315.1
Phosphomannomutase	PGM	Aureococcus anophagefferens	XP_009036707.1	Aureococcus_anophagefferens_XP_009036707.1
Phosphomannomutase	PGM	Aureococcus anophagefferens	XP_009035725.1	Aureococcus_anophagefferens_XP_009035725.1
Phosphomannomutase	PGM	Chlamydomonas reinhardtii	XP_001695635.1	Chlamydomonas_reinhardtii_XP_001695635.1
Phosphomannomutase	PGM	Chlamydomonas reinhardtii	XP_001697991.1	Chlamydomonas_reinhardtii_XP_001697991.1
Phosphomannomutase	PGM	Chlamydomonas reinhardtii	XP_001697992.1	Chlamydomonas_reinhardtii_XP_001697992.1
Phosphomannomutase	PGM	Chondrus crispus	XP_005714195.1	Chondrus_crispus_XP_005714195.1
Phosphomannomutase	PGM	Chondrus crispus	XP_005717288.1	Chondrus_crispus_XP_005717288.1
Phosphomannomutase	PGM	Chondrus crispus	XP_005713583.1	Chondrus_crispus_XP_005713583.1
Phosphomannomutase	PGM	Cladosiphon okamuranus	s037_7013.t1	Cladosiphon_okamuranus_s037_7013.t1
Phosphomannomutase	PGM	Crocosphaera watsonii	WP_007311659.1	Crocosphaera_watsonii_WP_007311659.1
Phosphomannomutase	PGM	Cyanidioschyzon merolae	XP_005535333.1	Cyanidioschyzon_merolae_XP_005535333.1
Phosphomannomutase	PGM	Cyanidioschyzon merolae	XP_005539294.1	Cyanidioschyzon_merolae_XP_005539294.1
Phosphomannomutase	PGM	Cyanidioschyzon merolae	XP_005534981.1	Cyanidioschyzon_merolae_XP_005534981.1
Phosphomannomutase	PGM	Cyanobacteria sp	HL_69_AUC62228.1	Cyanobacteria_sp_HL_69_AUC62228.1
Phosphomannomutase	PGM	Cyanobacteria sp.HL 69	AUC60232.1	Cyanobacteria_sp.HL_69__AUC60232.1
Phosphomannomutase	PGM	Cyanophora paradoxa	Contig7503	Cyanophora_paradoxa_Contig7503
Phosphomannomutase	PGM	Cyanophora paradoxa	Contig8797	Cyanophora_paradoxa_Contig8797
Phosphomannomutase	PGM	Ectocarpus siliculosus	CBJ48481.1	Ectocarpus_siliculosus_CBJ48481.1
Phosphomannomutase	PGM	Ectocarpus siliculosus	CBJ31711.1	Ectocarpus_siliculosus_CBJ31711.1
Phosphomannomutase	PGM	Emiliania huxleyi	XP_005786374.1	Emiliania_huxleyi_XP_005786374.1
Phosphomannomutase	PGM	Emiliania huxleyi	XP_005771248.1	Emiliania_huxleyi_XP_005771248.1
Phosphomannomutase	PGM	Emiliania huxleyi	XP_005771339.1	Emiliania_huxleyi_XP_005771339.1
Phosphomannomutase	PGM	Escherichia coli	BAB37478.1	Escherichia_coli_BAB37478.1
Phosphomannomutase	PGM	Galdieria sulphuraria	EME32073	Galdieria_sulphuraria_EME32073
Phosphomannomutase	PGM	Galdieria sulphuraria	EME27803	Galdieria_sulphuraria_EME27803
Phosphomannomutase	PGM	Gracilariopsis chorda	PXF42557.1	Gracilariopsis_chorda_PXF42557.1
Phosphomannomutase	PGM	Gracilariopsis chorda	PXF45253.1	Gracilariopsis_chorda_PXF45253.1
Phosphomannomutase	PGM	Gracilariopsis chorda	PXF46312.1	Gracilariopsis_chorda_PXF46312.1
Phosphomannomutase	PGM	Guillardia theta	XP_005832849.1	Guillardia_theta_XP_005832849.1
Phosphomannomutase	PGM	Guillardia theta	XP_005834821.1	Guillardia_theta_XP_005834821.1
Phosphomannomutase	PGM	Klebsormidium nitens	GAQ78358.1	Klebsormidium_nitens_GAQ78358.1
Phosphomannomutase	PGM	Klebsormidium nitens	GAQ91740.1	Klebsormidium_nitens_GAQ91740.1
Phosphomannomutase	PGM	Klebsormidium nitens	GAQ78653.1	Klebsormidium_nitens_GAQ78653.1
Phosphomannomutase	PGM	Mesorhizobium ciceri	AMY04330.1	Mesorhizobium_ciceri_AMY04330.1
Phosphomannomutase	PGM	Mesorhizobium ciceri	AMX99557.1	Mesorhizobium_ciceri_AMX99557.1
Phosphomannomutase	PGM	Microcystis aeruginosa	QHU82342.1	Microcystis_aeruginosa_QHU82342.1
Phosphomannomutase	PGM	Nannochloropsis gaditana	XP_005853578.1	Nannochloropsis_gaditana_XP_005853578.1
Phosphomannomutase	PGM	Ostreococcus tauri	XP_003083406.1	Ostreococcus_tauri_XP_003083406.1
Phosphomannomutase	PGM	Palaeococcus pacificus	WP_048164976.1	Palaeococcus_pacificus_WP_048164976.1
Phosphomannomutase	PGM	Phaeodactylum tricornutum	XP_002177968.1	Phaeodactylum_tricornutum_XP_002177968.1
Phosphomannomutase	PGM	Physcomitrella patens	PNR32641.1	Physcomitrella_patens_PNR32641.1
Phosphomannomutase	PGM	Physcomitrella patens	PNR47835.1	Physcomitrella_patens_PNR47835.1
Phosphomannomutase	PGM	Physcomitrella patens	PNR38964.1	Physcomitrella_patens_PNR38964.1
Phosphomannomutase	PGM	Physcomitrella patens	PNR27661.1	Physcomitrella_patens_PNR27661.1
Phosphomannomutase	PGM	Physcomitrella patens	PNR38176.1	Physcomitrella_patens_PNR38176.1
Phosphomannomutase	PGM	Porphyra umbilicalis	OSX75697.1	Porphyra_umbilicalis_OSX75697.1
Phosphomannomutase	PGM	Porphyra umbilicalis	OSX73648.1	Porphyra_umbilicalis_OSX73648.1
Phosphomannomutase	PGM	Neopyropia yezoensis	scaffold_ZULJ_2071828	Neopyropia_yezoensis_scaffold_ZULJ_2071828
Phosphomannomutase	PGM	Neopyropia yezoensis	scaffold_ZULJ_2072838	Neopyropia_yezoensis_scaffold_ZULJ_2072838
Phosphomannomutase	PGM	Porphyridium purpureum	KAA8497042.1	Porphyridium_purpureum_KAA8497042.1
Phosphomannomutase	PGM	Porphyridium purpureum	KAA8499052.1	Porphyridium_purpureum_KAA8499052.1
Phosphomannomutase	PGM	Porphyridium purpureum	KAA8493525.1	Porphyridium_purpureum_KAA8493525.1
Phosphomannomutase	PGM	Neoporphyra haitanensis	ph07345.t1	Neoporphyra_haitanensis_ph07345.t1
Phosphomannomutase	PGM	Neoporphyra haitanensis	ph01308.t1	Neoporphyra_haitanensis_ph01308.t1
Phosphomannomutase	PGM	Neoporphyra haitanensis	ph08542.t1	Neoporphyra_haitanensis_ph08542.t1
Phosphomannomutase	PGM	Rippkaea orientalis	WP_012596522.1	Rippkaea_orientalis_WP_012596522.1
Phosphomannomutase	PGM	Saccharina japonica	scaffold3357g1782.t1	Saccharina_japonica_scaffold3357g1782.t1
Phosphomannomutase	PGM	Staphylothermus marinus	WP_011839739.1	Staphylothermus_marinus_WP_011839739.1
Phosphomannomutase	PGM	Symbiodinium sp	A3_s1_g1578.t1	Symbiodinium_sp_A3_s1_g1578.t1
Phosphomannomutase	PGM	Symbiodinium sp.A3	s1_g53.t1	Symbiodinium_sp.A3_s1_g53.t1
Phosphomannomutase	PGM	Thermococcus sibiricus	WP_015850043.1	Thermococcus_sibiricus_WP_015850043.1
UDP-glucose pyrophosphorylase	UGP	Arabidopsis thaliana	NP_186975.1	Arabidopsis_thaliana_NP_186975.1
UDP-glucose pyrophosphorylase	UGP	Arabidopsis thaliana	NP_197233.1	Arabidopsis_thaliana_NP_197233.1
UDP-glucose pyrophosphorylase	UGP	Arthrospira platensis	WP_152088312.1	Arthrospira_platensis_WP_152088312.1
UDP-glucose pyrophosphorylase	UGP	Aspergillus mulundensis	XP_026598715.1	Aspergillus_mulundensis_XP_026598715.1
UDP-glucose pyrophosphorylase	UGP	Aureobasidium pullulans	XP_029759798.1	Aureobasidium_pullulans_XP_029759798.1
UDP-glucose pyrophosphorylase	UGP	Aureococcus anophagefferens	XP_009036706.1	Aureococcus_anophagefferens_XP_009036706.1
UDP-glucose pyrophosphorylase	UGP	Bacillus Halmapalus	WP_078382805.1	Bacillus_Halmapalus_WP_078382805.1
UDP-glucose pyrophosphorylase	UGP	Bacillus Halmapalus	WP_078378662.1	Bacillus_Halmapalus_WP_078378662.1
UDP-glucose pyrophosphorylase	UGP	Bacillus Halmapalus	WP_078378825.1	Bacillus_Halmapalus_WP_078378825.1
UDP-glucose pyrophosphorylase	UGP	Bacillus Halmapalus	WP_078378872.1	Bacillus_Halmapalus_WP_078378872.1
UDP-glucose pyrophosphorylase	UGP	Bacillus licheniformis	AAU25256.1	Bacillus_licheniformis_AAU25256.1
UDP-glucose pyrophosphorylase	UGP	Bacillus licheniformis	AAU22842.1	Bacillus_licheniformis_AAU22842.1
UDP-glucose pyrophosphorylase	UGP	Chara braunii	GBG69654.1	Chara_braunii_GBG69654.1
UDP-glucose pyrophosphorylase	UGP	Chlamydomonas reinhardtii	XP_001692246.1	Chlamydomonas_reinhardtii_XP_001692246.1
UDP-glucose pyrophosphorylase	UGP	Cladosiphon okamuranus	s214_14526.t1	Cladosiphon_okamuranus_s214_14526.t1
UDP-glucose pyrophosphorylase	UGP	Cyanidioschyzon merolae	XP_005538816.1	Cyanidioschyzon_merolae_XP_005538816.1
UDP-glucose pyrophosphorylase	UGP	Cyanophora paradoxa	Contig25686	Cyanophora_paradoxa_Contig25686
UDP-glucose pyrophosphorylase	UGP	Cyanophora paradoxa	Contig37586	Cyanophora_paradoxa_Contig37586
UDP-glucose pyrophosphorylase	UGP	Ectocarpus siliculosus	CBJ29352.1	Ectocarpus_siliculosus_CBJ29352.1
UDP-glucose pyrophosphorylase	UGP	Emiliania huxleyi	XP_005780803.1	Emiliania_huxleyi_XP_005780803.1
UDP-glucose pyrophosphorylase	UGP	Escherichia coli	BAB35161.1	Escherichia_coli_BAB35161.1
UDP-glucose pyrophosphorylase	UGP	Escherichia coli	BAB36269.1	Escherichia_coli_BAB36269.1
UDP-glucose pyrophosphorylase	UGP	Fischerella thermalis	WP_016871497.1	Fischerella_thermalis_WP_016871497.1
UDP-glucose pyrophosphorylase	UGP	Galdieria sulphuraria	EME32720	Galdieria_sulphuraria_EME32720
UDP-glucose pyrophosphorylase	UGP	Gracilariopsis chorda	PXF46894.1	Gracilariopsis_chorda_PXF46894.1
UDP-glucose pyrophosphorylase	UGP	Guillardia theta	XP_005834307.1	Guillardia_theta_XP_005834307.1
UDP-glucose pyrophosphorylase	UGP	Klebsormidium nitens	GAQ80937.1	Klebsormidium_nitens_GAQ80937.1
UDP-glucose pyrophosphorylase	UGP	Mesorhizobium ciceri	AMY02231.1	Mesorhizobium_ciceri_AMY02231.1
UDP-glucose pyrophosphorylase	UGP	Mesorhizobium ciceri	AMX98491.1	Mesorhizobium_ciceri_AMX98491.1
UDP-glucose pyrophosphorylase	UGP	Methanothermobacter sp.CaT2	WP_010876273.1	Methanothermobacter_sp.CaT2_WP_010876273.1
UDP-glucose pyrophosphorylase	UGP	Nadsonia fulvescens	ODQ65981.1	Nadsonia_fulvescens_ODQ65981.1
UDP-glucose pyrophosphorylase	UGP	Nostoc linckia	WP_099072506.1	Nostoc_linckia_WP_099072506.1
UDP-glucose pyrophosphorylase	UGP	Oryza sativa	NP_001045689.1	Oryza_sativa_NP_001045689.1
UDP-glucose pyrophosphorylase	UGP	Oryza sativa	NP_001063879.1	Oryza_sativa_NP_001063879.1
UDP-glucose pyrophosphorylase	UGP	Oryza sativa	NP_001042662.2	Oryza_sativa_NP_001042662.2
UDP-glucose pyrophosphorylase	UGP	Physcomitrella patens	PNR61586.1	Physcomitrella_patens_PNR61586.1
UDP-glucose pyrophosphorylase	UGP	Physcomitrella patens	PNR44642.1	Physcomitrella_patens_PNR44642.1
UDP-glucose pyrophosphorylase	UGP	Physcomitrella patens	PNR29649.1	Physcomitrella_patens_PNR29649.1
UDP-glucose pyrophosphorylase	UGP	Porphyra umbilicalis	OSX76242.1	Porphyra_umbilicalis_OSX76242.1
UDP-glucose pyrophosphorylase	UGP	Neopyropia yezoensis	scaffold_ZULJ_2001918	Neopyropia_yezoensis_scaffold_ZULJ_2001918
UDP-glucose pyrophosphorylase	UGP	Neopyropia yezoensis	scaffold_ZULJ_2001917	Neopyropia_yezoensis_scaffold_ZULJ_2001917
UDP-glucose pyrophosphorylase	UGP	Porphyridium purpureum	KAA8495471.1	Porphyridium_purpureum_KAA8495471.1
UDP-glucose pyrophosphorylase	UGP	Porphyridium purpureum	KAA8499890.1	Porphyridium_purpureum_KAA8499890.1
UDP-glucose pyrophosphorylase	UGP	Pyrococcus furiosus	WP_011012502.1	Pyrococcus_furiosus_WP_011012502.1
UDP-glucose pyrophosphorylase	UGP	Pyrococcus furiosus	WP_011011898.1	Pyrococcus_furiosus_WP_011011898.1
UDP-glucose pyrophosphorylase	UGP	Neoporphyra haitanensis	ph10249.t1	Neoporphyra_haitanensis_ph10249.t1
UDP-glucose pyrophosphorylase	UGP	Neoporphyra haitanensis	ph10255.t1	Neoporphyra_haitanensis_ph10255.t1
UDP-glucose pyrophosphorylase	UGP	Saccharina CONTIG71	PILON.47	Saccharina_CONTIG71_PILON.47
UDP-glucose pyrophosphorylase	UGP	Saccharomyces cerevisiae	NP_012889.3	Saccharomyces_cerevisiae_NP_012889.3
UDP-glucose pyrophosphorylase	UGP	Saccharomyces cerevisiae	NP_011851.1	Saccharomyces_cerevisiae_NP_011851.1
UDP-glucose pyrophosphorylase	UGP	Saprolegnia diclina	XP_008605741.1	Saprolegnia_diclina_XP_008605741.1
UDP-glucose pyrophosphorylase	UGP	Selaginella moellendorffii	EFJ24299.1	Selaginella_moellendorffii_EFJ24299.1
UDP-glucose pyrophosphorylase	UGP	Selaginella moellendorffii	EFJ35561.1	Selaginella_moellendorffii_EFJ35561.1
UDP-glucose pyrophosphorylase	UGP	Thermococcus litoralis	WP_004067330.1	Thermococcus_litoralis_WP_004067330.1
UDP-glucose pyrophosphorylase	UGP	Trematosphaeria pertusa	XP_033682380.1	Trematosphaeria_pertusa_XP_033682380.1
UDP-glucose pyrophosphorylase	UGP	Trichormus variabilis	WP_011321583.1	Trichormus_variabilis_WP_011321583.1
UDP-glucose pyrophosphorylase	UGP	Ulva compressa	UM077_0007.1	Ulva_compressa_UM077_0007.1
UDP-glucose pyrophosphorylase	UGP	Ulva prolifera	Scaffold16.16	Ulva_prolifera_Scaffold16.16
UDP-glucose pyrophosphorylase	UGP	Zostera marina	KMZ76338.1	Zostera_marina_KMZ76338.1
ADP-glucose pyrophosphorylase	AGP	Arabidopsis thaliana	NP_172052.2	Arabidopsis_thaliana_NP_172052.2
ADP-glucose pyrophosphorylase	AGP	Arabidopsis thaliana	NP_174089.1	Arabidopsis_thaliana_NP_174089.1
ADP-glucose pyrophosphorylase	AGP	Arabidopsis thaliana	NP_001031391.1	Arabidopsis_thaliana_NP_001031391.1
ADP-glucose pyrophosphorylase	AGP	Arabidopsis thaliana	NP_001328715.1	Arabidopsis_thaliana_NP_001328715.1
ADP-glucose pyrophosphorylase	AGP	Arabidopsis thaliana	NP_197423.1	Arabidopsis_thaliana_NP_197423.1
ADP-glucose pyrophosphorylase	AGP	Arabidopsis thaliana	NP_199641.1	Arabidopsis_thaliana_NP_199641.1
ADP-glucose pyrophosphorylase	AGP	Chlamydomonas reinhardtii	XP_001693447.1	Chlamydomonas_reinhardtii_XP_001693447.1
ADP-glucose pyrophosphorylase	AGP	Chlamydomonas reinhardtii	XP_001691854.1	Chlamydomonas_reinhardtii_XP_001691854.1
ADP-glucose pyrophosphorylase	AGP	Chlamydomonas reinhardtii	XP_001691916.1	Chlamydomonas_reinhardtii_XP_001691916.1
Granule-bound starch synthase	GBSS	Arabidopsis thaliana	NP_174566.1	Arabidopsis_thaliana_NP_174566.1
Granule-bound starch synthase	GBSS	Chlamydomonas reinhardtii	XP_001697117.1	Chlamydomonas_reinhardtii_XP_001697117.1
Granule-bound starch synthase	GBSS	Chlamydomonas reinhardtii	XP_001696617.1	Chlamydomonas_reinhardtii_XP_001696617.1
Granule-bound starch synthase	GBSS	Cyanophora paradoxa	Contig9166	Cyanophora_paradoxa_Contig9166
Granule-bound starch synthase	GBSS	Guillardia theta	XP_005828513.1	Guillardia_theta_XP_005828513.1
Granule-bound starch synthase	GBSS	Klebsormidium nitens	GAQ89775.1	Klebsormidium_nitens_GAQ89775.1
Granule-bound starch synthase	GBSS	Oryza sativa	NP_001056704.1	Oryza_sativa_NP_001056704.1
Granule-bound starch synthase	GBSS	Oryza sativa	NP_001059450.1	Oryza_sativa_NP_001059450.1
Granule-bound starch synthase	GBSS	Porphyridium purpureum	KAA8499521.1	Porphyridium_purpureum_KAA8499521.1
Granule-bound starch synthase	GBSS	Ulva compressa	UM037_0099.1	Ulva_compressa_UM037_0099.1
Granule-bound starch synthase	GBSS	Ulva compressa	UM001_0332.1	Ulva_compressa_UM001_0332.1
Granule-bound starch synthase	GBSS	Zostera marina	KMZ70293.1	Zostera_marina_KMZ70293.1
Granule-bound starch synthase	GBSS	Zostera marina	KMZ62726.1	Zostera_marina_KMZ62726.1
glycogen/starch synthase	GS	Arthrospira platensis	WP_006617251.1	Arthrospira_platensis_WP_006617251.1
glycogen/starch synthase	GS	Arthrospira platensis	WP_014274095.1	Arthrospira_platensis_WP_014274095.1
glycogen/starch synthase	GS	Bacillus Halmapalus	WP_078379278.1	Bacillus_Halmapalus_WP_078379278.1
glycogen/starch synthase	GS	Bacillus licheniformis	AAU24726.1	Bacillus_licheniformis_AAU24726.1
glycogen/starch synthase	GS	Coccidioides immitis	XP_004445376.1	Coccidioides_immitis_XP_004445376.1
glycogen/starch synthase	GS	Crocosphaera watsonii	WP_007303658.1	Crocosphaera_watsonii_WP_007303658.1
glycogen/starch synthase	GS	Crocosphaera watsonii	WP_007307243.1	Crocosphaera_watsonii_WP_007307243.1
glycogen/starch synthase	GS	Crocosphaera watsonii	WP_007312966.1	Crocosphaera_watsonii_WP_007312966.1
glycogen/starch synthase	GS	Cyanobacteria sp.HL69	AUC60830.1	Cyanobacteria_sp.HL69_AUC60830.1
glycogen/starch synthase	GS	Cyanobacteria sp.HL69	AUC61461.1	Cyanobacteria_sp.HL69_AUC61461.1
glycogen/starch synthase	GS	Cyanophora paradoxa	ABW83990.1	Cyanophora_paradoxa_ABW83990.1
glycogen/starch synthase	GS	Entamoeba histolytica	GAT95734.1	Entamoeba_histolytica_GAT95734.1
glycogen/starch synthase	GS	Escherichia coli	BAB37697.1	Escherichia_coli_BAB37697.1
glycogen/starch synthase	GS	Fusarium odoratissimum	XP_031057442.1	Fusarium_odoratissimum_XP_031057442.1
glycogen/starch synthase	GS	Fusarium oxysporum	XP_018235225.1	Fusarium_oxysporum_XP_018235225.1
glycogen/starch synthase	GS	Fusarium oxysporum	XP_031047297.1	Fusarium_oxysporum_XP_031047297.1
glycogen/starch synthase	GS	Fusarium verticillioides	XP_018750078.1	Fusarium_verticillioides_XP_018750078.1
glycogen/starch synthase	GS	Mesorhizobium ciceri	AMX99544.1	Mesorhizobium_ciceri_AMX99544.1
glycogen/starch synthase	GS	Microcystis aeruginosa	QHU82797.1	Microcystis_aeruginosa_QHU82797.1
glycogen/starch synthase	GS	Microcystis aeruginosa	QHU84734.1	Microcystis_aeruginosa_QHU84734.1
glycogen/starch synthase	GS	Palaeococcus pacificus	WP_048164967.1	Palaeococcus_pacificus_WP_048164967.1
glycogen/starch synthase	GS	Rippkaea orientalis	WP_012594200.1	Rippkaea_orientalis_WP_012594200.1
glycogen/starch synthase	GS	Rippkaea orientalis	WP_012594472.1	Rippkaea_orientalis_WP_012594472.1
glycogen/starch synthase	GS	Saccharomyces cerevisiae	NP_013359.1	Saccharomyces_cerevisiae_NP_013359.1
glycogen/starch synthase	GS	Saccharomyces cerevisiae	NP_116670.1	Saccharomyces_cerevisiae_NP_116670.1
glycogen/starch synthase	GS	Staphylothermus marinus	WP_011839678.1	Staphylothermus_marinus_WP_011839678.1
glycogen/starch synthase	GS	Thermococcus sibiricus	WP_048160937.1	Thermococcus_sibiricus_WP_048160937.1
glycogen/starch synthase	GS	Thermoproteus uzoniensis	WP_013680886.1	Thermoproteus_uzoniensis_WP_013680886.1
glycogen/starch synthase	GS	Toxoplasma gondii	KFG36030.1	Toxoplasma_gondii_KFG36030.1
glycogen/starch synthase	GS	Trichomonas vaginalis	EAY10820.1	Trichomonas_vaginalis_EAY10820.1
glycogen/starch synthase	GS	Trichomonas vaginalis	XP_001323043.1	Trichomonas_vaginalis_XP_001323043.1
Starch synthase	SS	Arabidopsis thaliana	NP_186767.1	Arabidopsis_thaliana_NP_186767.1
Starch synthase	SS	Arabidopsis thaliana	NP_197818.1	Arabidopsis_thaliana_NP_197818.1
Starch synthase	SS	Arabidopsis thaliana	NP_001184965.1	Arabidopsis_thaliana_NP_001184965.1
Starch synthase	SS	Arabidopsis thaliana	NP_193558.3	Arabidopsis_thaliana_NP_193558.3
Starch synthase	SS	Arabidopsis thaliana	NP_569018.1	Arabidopsis_thaliana_NP_569018.1
Starch synthase	SS	Chlamydomonas reinhardtii	XP_001691829.1	Chlamydomonas_reinhardtii_XP_001691829.1
Starch synthase	SS	Chlamydomonas reinhardtii	XP_001697048.1	Chlamydomonas_reinhardtii_XP_001697048.1
Starch synthase	SS	Chlamydomonas reinhardtii	XP_001698697.1	Chlamydomonas_reinhardtii_XP_001698697.1
Starch synthase	SS	Chlamydomonas reinhardtii	XP_001693561.1	Chlamydomonas_reinhardtii_XP_001693561.1
Starch synthase	SS	Chlamydomonas reinhardtii	XP_001695327.1	Chlamydomonas_reinhardtii_XP_001695327.1
Starch synthase	SS	Chlamydomonas reinhardtii	XP_001701469.1	Chlamydomonas_reinhardtii_XP_001701469.1
Starch synthase	SS	Chlamydomonas reinhardtii	XP_001701486.1	Chlamydomonas_reinhardtii_XP_001701486.1
Starch synthase	SS	Chondrus crispus	XP_005718355.1	Chondrus_crispus_XP_005718355.1
Starch synthase	SS	Cyanidioschyzon merolae	XP_005537174.1	Cyanidioschyzon_merolae_XP_005537174.1
Starch synthase	SS	Galdieria sulphuraria	EME31445	Galdieria_sulphuraria_EME31445
Starch synthase	SS	Gracilariopsis chorda	PXF46811.1	Gracilariopsis_chorda_PXF46811.1
Starch synthase	SS	Guillardia theta	XP_005824660.1	Guillardia_theta_XP_005824660.1
Starch synthase	SS	Guillardia theta	XP_005823580.1	Guillardia_theta_XP_005823580.1
Starch synthase	SS	Guillardia theta	XP_005830378.1	Guillardia_theta_XP_005830378.1
Starch synthase	SS	Guillardia theta	XP_005832860.1	Guillardia_theta_XP_005832860.1
Starch synthase	SS	Klebsormidium nitens	GAQ91856.1	Klebsormidium_nitens_GAQ91856.1
Starch synthase	SS	Klebsormidium nitens	GAQ91478.1	Klebsormidium_nitens_GAQ91478.1
Starch synthase	SS	Klebsormidium nitens	GAQ90130.1	Klebsormidium_nitens_GAQ90130.1
Starch synthase	SS	Klebsormidium nitens	GAQ79368.1	Klebsormidium_nitens_GAQ79368.1
Starch synthase	SS	Klebsormidium nitens	GAQ78501.1	Klebsormidium_nitens_GAQ78501.1
Starch synthase	SS	Klebsormidium nitens	GAQ77856.1	Klebsormidium_nitens_GAQ77856.1
Starch synthase	SS	Klebsormidium nitens	GAQ90692.1	Klebsormidium_nitens_GAQ90692.1
Starch synthase	SS	Oryza sativa	NP_001064678.1	Oryza_sativa_NP_001064678.1
Starch synthase	SS	Oryza sativa	NP_001048104.1	Oryza_sativa_NP_001048104.1
Starch synthase	SS	Oryza sativa	NP_001057216.1	Oryza_sativa_NP_001057216.1
Starch synthase	SS	Oryza sativa	NP_001053933.1	Oryza_sativa_NP_001053933.1
Starch synthase	SS	Oryza sativa	NP_001044091.1	Oryza_sativa_NP_001044091.1
Starch synthase	SS	Oryza sativa	NP_001056142.1	Oryza_sativa_NP_001056142.1
Starch synthase	SS	Oryza sativa	NP_001048453.1	Oryza_sativa_NP_001048453.1
Starch synthase	SS	Neopyropia yezoensis	scaffold_ZULJ_2072943	Neopyropia_yezoensis_scaffold_ZULJ_2072943
Starch synthase	SS	Porphyridium purpureum	KAA8498177.1	Porphyridium_purpureum_KAA8498177.1
Starch synthase	SS	Neoporphyra haitanensis	ph07441.t1	Neoporphyra_haitanensis_ph07441.t1
Starch synthase	SS	Ulva compressa	UM019_0099.1	Ulva_compressa_UM019_0099.1
Starch synthase	SS	Ulva compressa	UM011_0139.1	Ulva_compressa_UM011_0139.1
Starch synthase	SS	Ulva compressa	UM027_0110.1	Ulva_compressa_UM027_0110.1
Starch synthase	SS	Ulva compressa	UM001_0330.1	Ulva_compressa_UM001_0330.1
Starch synthase	SS	Ulva compressa	UM028_0032.1	Ulva_compressa_UM028_0032.1
Starch synthase	SS	Zostera marina	KMZ73437.1	Zostera_marina_KMZ73437.1
Starch synthase	SS	Zostera marina	KMZ65071.1	Zostera_marina_KMZ65071.1
Starch synthase	SS	Zostera marina	KMZ68851.1	Zostera_marina_KMZ68851.1
Starch synthase	SS	Zostera marina	KMZ74748.1	Zostera_marina_KMZ74748.1
Isoamylase	ISA	Arabidopsis thaliana	NP_181522.1	Arabidopsis_thaliana_NP_181522.1
Isoamylase	ISA	Arabidopsis thaliana	NP_171830.1	Arabidopsis_thaliana_NP_171830.1
Isoamylase	ISA	Arabidopsis thaliana	NP_192641.2	Arabidopsis_thaliana_NP_192641.2
Isoamylase	ISA	Chara braunii	GBG67506.1	Chara_braunii_GBG67506.1
Isoamylase	ISA	Chara braunii	GBG76494.1	Chara_braunii_GBG76494.1
Isoamylase	ISA	Chara braunii	GBG76493.1	Chara_braunii_GBG76493.1
Isoamylase	ISA	Chara braunii	GBG67358.1	Chara_braunii_GBG67358.1
Isoamylase	ISA	Chlamydomonas reinhardtii	XP_001697539.1	Chlamydomonas_reinhardtii_XP_001697539.1
Isoamylase	ISA	Chlamydomonas reinhardtii	XP_001691789.1	Chlamydomonas_reinhardtii_XP_001691789.1
Isoamylase	ISA	Chlamydomonas reinhardtii	XP_001699454.1	Chlamydomonas_reinhardtii_XP_001699454.1
Isoamylase	ISA	Chondrus crispus	XP_005711786.1	Chondrus_crispus_XP_005711786.1
Isoamylase	ISA	Chondrus crispus	XP_005712208.1	Chondrus_crispus_XP_005712208.1
Isoamylase	ISA	Cyanidioschyzon merolae	XP_005538850.1	Cyanidioschyzon_merolae_XP_005538850.1
Isoamylase	ISA	Cyanidioschyzon merolae	XP_005536434.1	Cyanidioschyzon_merolae_XP_005536434.1
Isoamylase	ISA	Cyanophora paradoxa	Contig40664	Cyanophora_paradoxa_Contig40664
Isoamylase	ISA	Cyanophora paradoxa	Contig25529	Cyanophora_paradoxa_Contig25529
Isoamylase	ISA	Galdieria sulphuraria	EME31713	Galdieria_sulphuraria_EME31713
Isoamylase	ISA	Galdieria sulphuraria	EME32169	Galdieria_sulphuraria_EME32169
Isoamylase	ISA	Gracilariopsis chorda	PXF44807.1	Gracilariopsis_chorda_PXF44807.1
Isoamylase	ISA	Gracilariopsis chorda	PXF42517.1	Gracilariopsis_chorda_PXF42517.1
Isoamylase	ISA	Oryza sativa	NP_001062271.1	Oryza_sativa_NP_001062271.1
Isoamylase	ISA	Oryza sativa	NP_001055456.2	Oryza_sativa_NP_001055456.2
Isoamylase	ISA	Oryza sativa	NP_001063433.1	Oryza_sativa_NP_001063433.1
Isoamylase	ISA	Physcomitrella patens	PNR40985.1	Physcomitrella_patens_PNR40985.1
Isoamylase	ISA	Physcomitrella patens	PNR49556.1	Physcomitrella_patens_PNR49556.1
Isoamylase	ISA	Physcomitrella patens	PNR57405.1	Physcomitrella_patens_PNR57405.1
Isoamylase	ISA	Porphyra umbilicalis	OSX75649.1	Porphyra_umbilicalis_OSX75649.1
Isoamylase	ISA	Neopyropia yezoensis	scaffold_ZULJ_2072137	Neopyropia_yezoensis_scaffold_ZULJ_2072137
Isoamylase	ISA	Porphyridium purpureum	KAA8497304.1	Porphyridium_purpureum_KAA8497304.1
Isoamylase	ISA	Neoporphyra haitanensis	ph06437.t1	Neoporphyra_haitanensis_ph06437.t1
Isoamylase	ISA	Symbiodinium sp.A3	s673_g7.t1	Symbiodinium_sp.A3_s673_g7.t1
Isoamylase	ISA	Zostera marina	KMZ73669.1	Zostera_marina_KMZ73669.1
Isoamylase	ISA	Zostera marina	KMZ65843.1	Zostera_marina_KMZ65843.1
Isoamylase	ISA	Zostera marina	KMZ74083.1	Zostera_marina_KMZ74083.1
Glycogen debranching enzyme	GlgX	Acidianus hospitalis	WP_013775830.1	Acidianus_hospitalis_WP_013775830.1
Glycogen debranching enzyme	GlgX	Arthrospira platensis	WP_062945551.1	Arthrospira_platensis_WP_062945551.1
Glycogen debranching enzyme	GlgX	Arthrospira platensis	WP_014273967.1	Arthrospira_platensis_WP_014273967.1
Glycogen debranching enzyme	GlgX	Cyanobacteria sp	HL_69_AUC61666.1	Cyanobacteria_sp_HL_69_AUC61666.1
Glycogen debranching enzyme	GlgX	Metallosphaera cuprina	WP_013737814.1	Metallosphaera_cuprina_WP_013737814.1
Glycogen debranching enzyme	GlgX	Microcystis aeruginosa	QHU84580.1	Microcystis_aeruginosa_QHU84580.1
Glycogen debranching enzyme	GlgX	Rhizobium leguminosarum	WP_003542909.1	Rhizobium leguminosarum WP_003542909.1
Glycogen debranching enzyme	GlgX	Rhizobium leguminosarum	WP_003548953.1	Rhizobium leguminosarum WP_003548953.1
Glycogen debranching enzyme	GlgX	Rhodobacter sphaeroides	WP_011841082.1	Rhodobacter sphaeroides WP_011841082.1
Glycogen debranching enzyme	GlgX	Rhodobacter sphaeroides	WP_011840808.1	Rhodobacter sphaeroides WP_011840808.1
Glycogen debranching enzyme	GlgX	Rhodobacter sphaeroides	WP_011840677.1	Rhodobacter sphaeroides WP_011840677.1
Glycogen debranching enzyme	GlgX	Rippkaea orientalis	WP_015784480.1	Rippkaea_orientalis_WP_015784480.1
Glycogen debranching enzyme	GlgX	Rippkaea orientalis	WP_015783452.1	Rippkaea_orientalis_WP_015783452.1
Glycogen debranching enzyme	GlgX	Saccharolobus solfataricus	WP_009989784.1	Saccharolobus_solfataricus_WP_009989784.1
Glycogen debranching enzyme	GlgX	Spizellomyces punctatus	XP_016611056.1	Spizellomyces punctatus XP_016611056.1
Glycogen debranching enzyme	GlgX	Spizellomyces punctatus	KND03017.1	Spizellomyces punctatus KND03017.1
Glycogen debranching enzyme	GlgX	Sulfolobus acidocaldarius	WP_011278267.1	Sulfolobus_acidocaldarius_WP_011278267.1
Glycogen debranching enzyme	GlgX	Sulfolobus islandicus	WP_015580819.1	Sulfolobus_islandicus_WP_015580819.1
Branching enzyme	BE	Aeromonas caviae	WP_042015771.1	Aeromonas_caviae_WP_042015771.1
Branching enzyme	BE	Arabidopsis thaliana	NP_195985.3	Arabidopsis_thaliana_NP_195985.3
Branching enzyme	BE	Arabidopsis thaliana	NP_181180.1	Arabidopsis_thaliana_NP_181180.1
Branching enzyme	BE	Arabidopsis thaliana	NP_188679.2	Arabidopsis_thaliana_NP_188679.2
Branching enzyme	BE	Arthrospira platensis	WP_006616628.1	Arthrospira_platensis_WP_006616628.1
Branching enzyme	BE	Chlamydomonas reinhardtii	XP_001690322.1	Chlamydomonas_reinhardtii_XP_001690322.1
Branching enzyme	BE	Chlamydomonas reinhardtii	XP_001696229.1	Chlamydomonas_reinhardtii_XP_001696229.1
Branching enzyme	BE	Chlamydomonas reinhardtii	XP_001695391.1	Chlamydomonas_reinhardtii_XP_001695391.1
Branching enzyme	BE	Chondrus crispus	XP_005716136.1	Chondrus_crispus_XP_005716136.1
Branching enzyme	BE	Crocosphaera watsonii	WP_007304824.1	Crocosphaera_watsonii_WP_007304824.1
Branching enzyme	BE	Crocosphaera watsonii	WP_007307249.1	Crocosphaera_watsonii_WP_007307249.1
Branching enzyme	BE	Crocosphaera watsonii	WP_007313069.1	Crocosphaera_watsonii_WP_007313069.1
Branching enzyme	BE	Cuniculiplasma divulgatum	WP_083705439.1	Cuniculiplasma_divulgatum_WP_083705439.1
Branching enzyme	BE	Cyanidioschyzon merolae	XP_005536101.1	Cyanidioschyzon_merolae_XP_005536101.1
Branching enzyme	BE	Cyanobacteria sp.HL 69	AUC61214.1	Cyanobacteria_sp.HL_69_AUC61214.1
Branching enzyme	BE	Cyanophora paradoxa	Contig40680	Cyanophora_paradoxa_Contig40680
Branching enzyme	BE	Cyanophora paradoxa	Contig6995	Cyanophora_paradoxa_Contig6995
Branching enzyme	BE	Cyanophora paradoxa	Contig12026	Cyanophora_paradoxa_Contig12026
Branching enzyme	BE	Cyanophora paradoxa	Contig37361	Cyanophora_paradoxa_Contig37361
Branching enzyme	BE	Cylindrospermopsis raciborskii	WP_006278735.1	Cylindrospermopsis_raciborskii_WP_006278735.1
Branching enzyme	BE	Emiliania huxleyi	XP_005776380.1	Emiliania_huxleyi_XP_005776380.1
Branching enzyme	BE	Emiliania huxleyi	XP_005759052.1	Emiliania_huxleyi_XP_005759052.1
Branching enzyme	BE	Emiliania huxleyi	XP_005759102.1	Emiliania_huxleyi_XP_005759102.1
Branching enzyme	BE	Escherichia coli	BAB37700.1	Escherichia_coli_BAB37700.1
Branching enzyme	BE	Gaeumannomyces tritici	XP_009227402.1	Gaeumannomyces_tritici_XP_009227402.1
Branching enzyme	BE	Galdieria sulphuraria	EME27369	Galdieria_sulphuraria_EME27369
Branching enzyme	BE	Galdieria sulphuraria	EME27368	Galdieria_sulphuraria_EME27368
Branching enzyme	BE	Gracilariopsis chorda	PXF42654.1	Gracilariopsis_chorda_PXF42654.1
Branching enzyme	BE	Haemophilus haemolyticus	WP_111696877.1	Haemophilus_haemolyticus_WP_111696877.1
Branching enzyme	BE	Klebsormidium nitens	GAQ83898.1	Klebsormidium_nitens_GAQ83898.1
Branching enzyme	BE	Klebsormidium nitens	GAQ80177.1	Klebsormidium_nitens_GAQ80177.1
Branching enzyme	BE	Kluyveromyces marxianus	XP_022674062.1	Kluyveromyces_marxianus_XP_022674062.1
Branching enzyme	BE	Methanoculleus bourgensis	WP_014868167.1	Methanoculleus_bourgensis_WP_014868167.1
Branching enzyme	BE	Microcystis aeruginosa	QHU84468.1	Microcystis_aeruginosa_QHU84468.1
Branching enzyme	BE	Microcystis aeruginosa	WP_002737827.1	Microcystis_aeruginosa_WP_002737827.1
Branching enzyme	BE	Neurospora crassa	XP_011393580.1	Neurospora_crassa_XP_011393580.1
Branching enzyme	BE	Ostreococcus tauri	XP_003077996.1	Ostreococcus_tauri_XP_003077996.1
Branching enzyme	BE	Ostreococcus tauri	XP_003078929.2	Ostreococcus_tauri_XP_003078929.2
Branching enzyme	BE	Physcomitrella patens	PNR37815.1	Physcomitrella_patens_PNR37815.1
Branching enzyme	BE	Physcomitrella patens	PNR26239.1	Physcomitrella_patens_PNR26239.1
Branching enzyme	BE	Physcomitrella patens	PNR53749.1	Physcomitrella_patens_PNR53749.1
Branching enzyme	BE	Picrophilus torridus	WP_011176868.1	Picrophilus_torridus_WP_011176868.1
Branching enzyme	BE	Porphyra umbilicalis	OSX71143.1	Porphyra_umbilicalis_OSX71143.1
Branching enzyme	BE	Neopyropia yezoensis	scaffold_ZULJ_2072777	Neopyropia_yezoensis_scaffold_ZULJ_2072777
Branching enzyme	BE	Porphyridium purpureum	KAA8497243.1	Porphyridium_purpureum_KAA8497243.1
Branching enzyme	BE	Porphyridium purpureum	KAA8493637.1	Porphyridium_purpureum_KAA8493637.1
Branching enzyme	BE	Prochlorococcus marinus	WP_011125230.1	Prochlorococcus_marinus_WP_011125230.1
Branching enzyme	BE	Pseudomonas protegens	WP_015635518.1	Pseudomonas_protegens_WP_015635518.1
Branching enzyme	BE	Pseudomonas stutzeri	WP_101275759.1	Pseudomonas_stutzeri_WP_101275759.1
Branching enzyme	BE	Neoporphyra haitanensis	ph11470.t1	Neoporphyra_haitanensis_ph11470.t1
Branching enzyme	BE	Rippkaea orientalis	WP_012595634.1	Rippkaea_orientalis_WP_012595634.1
Branching enzyme	BE	Rippkaea orientalis	WP_012796812.1	Rippkaea_orientalis_WP_012796812.1
Branching enzyme	BE	Sporothrix schenckii	XP_016590045.1	Sporothrix_schenckii_XP_016590045.1
Branching enzyme	BE	Symbiodinium sp	A3_s1591_g11.t1	Symbiodinium_sp_A3_s1591_g11.t1
Branching enzyme	BE	Symbiodinium sp	A3_s797_g8.t1	Symbiodinium_sp_A3_s797_g8.t1
Branching enzyme	BE	Trichormus variabilis	WP_041457054.1	Trichormus_variabilis_WP_041457054.1
Branching enzyme	BE	Vibrio rotiferianus	WP_088879533.1	Vibrio_rotiferianus_WP_088879533.1
Pullulanase	PUL	Anaeromyces robustus	ORX78463.1	Anaeromyces_robustus_ORX78463.1
Pullulanase	PUL	Arabidopsis thaliana	NP_001330089.1	Arabidopsis_thaliana_NP_001330089.1
Pullulanase	PUL	Bacillus Halmapalus	WP_078379349.1	Bacillus_Halmapalus_WP_078379349.1
Pullulanase	PUL	Bacillus Halmapalus	WP_139365002.1	Bacillus_Halmapalus_WP_139365002.1
Pullulanase	PUL	Bacillus licheniformis	AAU24646.1	Bacillus_licheniformis_AAU24646.1
Pullulanase	PUL	Chlamydomonas reinhardtii	XP_001697294.1	Chlamydomonas_reinhardtii_XP_001697294.1
Pullulanase	PUL	Chondrus crispus	XP_005711755.1	Chondrus_crispus_XP_005711755.1
Pullulanase	PUL	Crocosphaera watsonii	WP_007309252.1	Crocosphaera_watsonii_WP_007309252.1
Pullulanase	PUL	Cyanidioschyzon merolae	XP_005537934.1	Cyanidioschyzon_merolae_XP_005537934.1
Pullulanase	PUL	Francisella orientalis	WP_014715053.1	Francisella_orientalis_WP_014715053.1
Pullulanase	PUL	Francisella tularensis	WP_003027057.1	Francisella_tularensis_WP_003027057.1
Pullulanase	PUL	Gracilariopsis chorda	PXF49079.1	Gracilariopsis_chorda_PXF49079.1
Pullulanase	PUL	Klebsormidium nitens	GAQ85291.1	Klebsormidium_nitens_GAQ85291.1
Pullulanase	PUL	Microcystis aeruginosa	QHU85624.1	Microcystis_aeruginosa_QHU85624.1
Pullulanase	PUL	Microcystis aeruginosa	WP_103113383.1	Microcystis_aeruginosa_WP_103113383.1
Pullulanase	PUL	Neocallimastix californiae	ORY30621.1	Neocallimastix_californiae_ORY30621.1
Pullulanase	PUL	Neocallimastix californiae	ORY11670.1	Neocallimastix_californiae_ORY11670.1
Pullulanase	PUL	Oryza sativa	NP_001052129.1	Oryza_sativa_NP_001052129.1
Pullulanase	PUL	Ostreococcus lucimarinus	XP_001415537.1	Ostreococcus_lucimarinus_XP_001415537.1
Pullulanase	PUL	Ostreococcus tauri	XP_003074364.1	Ostreococcus_tauri_XP_003074364.1
Pullulanase	PUL	Physcomitrella patens	PNR42683.1	Physcomitrella_patens_PNR42683.1
Pullulanase	PUL	Piromyces finnis	ORX58385.1	Piromyces_finnis_ORX58385.1
Pullulanase	PUL	Porphyra umbilicalis	OSX77924.1	Porphyra_umbilicalis_OSX77924.1
Pullulanase	PUL	Neopyropia yezoensis	scaffold_ZULJ_2070658	Neopyropia_yezoensis_scaffold_ZULJ_2070658
Pullulanase	PUL	Porphyridium purpureum	KAA8494407.1	Porphyridium_purpureum_KAA8494407.1
Pullulanase	PUL	Neoporphyra haitanensis	ph02603.t1	Neoporphyra_haitanensis_ph02603.t1
Pullulanase	PUL	Rippkaea orientalis	WP_012594010.1	Rippkaea_orientalis_WP_012594010.1
Pullulanase	PUL	Selaginella moellendorffii	EFJ34076.1	Selaginella_moellendorffii_EFJ34076.1
Pullulanase	PUL	Selaginella moellendorffii	EFJ37579.1	Selaginella_moellendorffii_EFJ37579.1
Pullulanase	PUL	Symbiodinium minutum	010682.t1	Symbiodinium_minutum_010682.t1
Pullulanase	PUL	Symbiodinium minutum	020723.t1	Symbiodinium_minutum_020723.t1
Pullulanase	PUL	Thermococcus kodakarensis	WP_011249928.1	Thermococcus_kodakarensis_WP_011249928.1
Pullulanase	PUL	Thermococcus sp.5 4	WP_088180355.1	Thermococcus_sp.5_4_WP_088180355.1
Pullulanase	PUL	Thermococcus sp.IOH1	WP_139680814.1	Thermococcus_sp.IOH1_WP_139680814.1
Pullulanase	PUL	Thermococcus thioreducens	WP_074631225.1	Thermococcus_thioreducens_WP_074631225.1
Pullulanase	PUL	Ulva compressa	UM020_0030.1	Ulva_compressa_UM020_0030.1
Pullulanase	PUL	Ulva prolifera	Scaffold1.934	Ulva_prolifera_Scaffold1.934
Pullulanase	PUL	Zostera marina	KMZ64244.1	Zostera_marina_KMZ64244.1
α-amylase	AMY	Arabidopsis thaliana	AAM51369.1	Arabidopsis_thaliana_AAM51369.1
α-amylase	AMY	Arabidopsis thaliana	NP_564977.1	Arabidopsis_thaliana_NP_564977.1
α-amylase	AMY	Arabidopsis thaliana	AAM61434.1	Arabidopsis_thaliana_AAM61434.1
α-amylase	AMY	Arthrospira platensis	WP_006616192.1	Arthrospira_platensis_WP_006616192.1
α-amylase	AMY	Aspergillus nomiae	XP_015405476.1	Aspergillus_nomiae_XP_015405476.1
α-amylase	AMY	Aspergillus nomiae	XP_015405647.1	Aspergillus_nomiae_XP_015405647.1
α-amylase	AMY	Chlamydomonas reinhardtii	XP_001694202.1	Chlamydomonas_reinhardtii_XP_001694202.1
α-amylase	AMY	Chlamydomonas reinhardtii	XP_001694304.1	Chlamydomonas_reinhardtii_XP_001694304.1
α-amylase	AMY	Chlamydomonas reinhardtii	XP_001696014.1	Chlamydomonas_reinhardtii_XP_001696014.1
α-amylase	AMY	Citrobacter youngae	WP_006687558.1	Citrobacter_youngae_WP_006687558.1
α-amylase	AMY	Citrobacter youngae	WP_006684065.1	Citrobacter_youngae_WP_006684065.1
α-amylase	AMY	Crocosphaera watsonii	WP_007310548.1	Crocosphaera_watsonii_WP_007310548.1
α-amylase	AMY	Crocosphaera watsonii	WP_048326678.1	Crocosphaera_watsonii_WP_048326678.1
α-amylase	AMY	Crocosphaera watsonii	WP_021829135.1	Crocosphaera_watsonii_WP_021829135.1
α-amylase	AMY	Cyanidioschyzon merolae	XP_005535410.1	Cyanidioschyzon_merolae_XP_005535410.1
α-amylase	AMY	Cyanobacteria sp.HL 69	AUC60685.1	Cyanobacteria_sp.HL_69_AUC60685.1
α-amylase	AMY	Cyanobacteria sp.HL 69	AUC60822.1	Cyanobacteria_sp.HL_69_AUC60822.1
α-amylase	AMY	Escherichia coli	BAB37877.1	Escherichia_coli_BAB37877.1
α-amylase	AMY	Escherichia coli	BAB36089.1	Escherichia_coli_BAB36089.1
α-amylase	AMY	Galdieria sulphuraria	EME30457	Galdieria_sulphuraria_EME30457
α-amylase	AMY	Galdieria sulphuraria	EME29403	Galdieria_sulphuraria_EME29403
α-amylase	AMY	Galdieria sulphuraria	EME31221	Galdieria_sulphuraria_EME31221
α-amylase	AMY	Guillardia theta	XP_005839742.1	Guillardia_theta_XP_005839742.1
α-amylase	AMY	Guillardia theta	XP_005839103.1	Guillardia_theta_XP_005839103.1
α-amylase	AMY	Klebsormidium nitens	GAQ88582.1	Klebsormidium_nitens_GAQ88582.1
α-amylase	AMY	Klebsormidium nitens	GAQ78735.1	Klebsormidium_nitens_GAQ78735.1
α-amylase	AMY	Klebsormidium nitens	GAQ85297.1	Klebsormidium_nitens_GAQ85297.1
α-amylase	AMY	Klebsormidium nitens	GAQ81605.1	Klebsormidium_nitens_GAQ81605.1
α-amylase	AMY	Klebsormidium nitens	GAQ85380.1	Klebsormidium_nitens_GAQ85380.1
α-amylase	AMY	Klebsormidium nitens	GAQ78433.1	Klebsormidium_nitens_GAQ78433.1
α-amylase	AMY	Mesorhizobium ciceri	AMX99547.1	Mesorhizobium_ciceri_AMX99547.1
α-amylase	AMY	Mesorhizobium ciceri	AMX98350.1	Mesorhizobium_ciceri_AMX98350.1
α-amylase	AMY	Oryza sativa	NP_001057611.1	Oryza_sativa_NP_001057611.1
α-amylase	AMY	Oryza sativa	NP_001062023.1	Oryza_sativa_NP_001062023.1
α-amylase	AMY	Oryza sativa	NP_001175871.1	Oryza_sativa_NP_001175871.1
α-amylase	AMY	Oryza sativa	NP_001063369.1	Oryza_sativa_NP_001063369.1
α-amylase	AMY	Oryza sativa	NP_001062024.1	Oryza_sativa_NP_001062024.1
α-amylase	AMY	Oryza sativa	NP_001063367.1	Oryza_sativa_NP_001063367.1
α-amylase	AMY	Oryza sativa	NP_001058568.1	Oryza_sativa_NP_001058568.1
α-amylase	AMY	Oryza sativa	NP_001048220.1	Oryza_sativa_NP_001048220.1
α-amylase	AMY	Oryza sativa	NP_001043010.1	Oryza_sativa_NP_001043010.1
α-amylase	AMY	Oryza sativa	NP_001044062.2	Oryza_sativa_NP_001044062.2
α-amylase	AMY	Oryza sativa	NP_001052697.1	Oryza_sativa_NP_001052697.1
α-amylase	AMY	Ostreococcus tauri	XP_003081461.2	Ostreococcus_tauri_XP_003081461.2
α-amylase	AMY	Ostreococcus tauri	XP_022839411.1	Ostreococcus_tauri_XP_022839411.1
α-amylase	AMY	Ostreococcus tauri	XP_022840291.1	Ostreococcus_tauri_XP_022840291.1
α-amylase	AMY	Palaeococcus pacificus	WP_048163968.1	Palaeococcus_pacificus_WP_048163968.1
α-amylase	AMY	Physcomitrella patens	PNR61656.1	Physcomitrella_patens_PNR61656.1
α-amylase	AMY	Physcomitrella patens	PNR42782.1	Physcomitrella_patens_PNR42782.1
α-amylase	AMY	Physcomitrella patens	PNR55387.1	Physcomitrella_patens_PNR55387.1
α-amylase	AMY	Physcomitrella patens	PNR35675.1	Physcomitrella_patens_PNR35675.1
α-amylase	AMY	Physcomitrella patens	PNR32288.1	Physcomitrella_patens_PNR32288.1
α-amylase	AMY	Physcomitrella patens	PNR31125.1	Physcomitrella_patens_PNR31125.1
α-amylase	AMY	Physcomitrella patens	PNR59374.1	Physcomitrella_patens_PNR59374.1
α-amylase	AMY	Physcomitrella patens	PNR44903.1	Physcomitrella_patens_PNR44903.1
α-amylase	AMY	Porphyra umbilicalis	OSX68318.1	Porphyra_umbilicalis_OSX68318.1
α-amylase	AMY	Neopyropia yezoensis	scaffold_ZULJ_2007907	Neopyropia_yezoensis_scaffold_ZULJ_2007907
α-amylase	AMY	Porphyridium purpureum	KAA8494950.1	Porphyridium_purpureum_KAA8494950.1
α-amylase	AMY	Porphyridium purpureum	KAA8495621.1	Porphyridium_purpureum_KAA8495621.1
α-amylase	AMY	Pyricularia oryzae	XP_003721441.1	Pyricularia_oryzae_XP_003721441.1
α-amylase	AMY	Neoporphyra haitanensis	ph09788.t1	Neoporphyra_haitanensis_ph09788.t1
α-amylase	AMY	Neoporphyra haitanensis	ph05661.t1	Neoporphyra_haitanensis_ph05661.t1
α-amylase	AMY	Rippkaea orientalis	WP_015783912.1	Rippkaea_orientalis_WP_015783912.1
α-amylase	AMY	Rippkaea orientalis	WP_015785141.1	Rippkaea_orientalis_WP_015785141.1
α-amylase	AMY	Rippkaea orientalis	WP_015784662.1	Rippkaea_orientalis_WP_015784662.1
α-amylase	AMY	Rippkaea orientalis	WP_015784288.1	Rippkaea_orientalis_WP_015784288.1
α-amylase	AMY	Salmonella enterica	NP_462564.1	Salmonella_enterica_NP_462564.1
α-amylase	AMY	Salmonella enterica	NP_460916.1	Salmonella_enterica_NP_460916.1
α-amylase	AMY	Schizosaccharomyces pombe	NP_001343001.1	Schizosaccharomyces_pombe_NP_001343001.1
α-amylase	AMY	Schizosaccharomyces pombe	NP_596776.1	Schizosaccharomyces_pombe_NP_596776.1
α-amylase	AMY	Schizosaccharomyces pombe	NP_594551.1	Schizosaccharomyces_pombe_NP_594551.1
α-amylase	AMY	Thermococcus eurythermalis	WP_050002265.1	Thermococcus_eurythermalis_WP_050002265.1
α-amylase	AMY	Thermococcus kodakarensis	WP_011250835.1	Thermococcus_kodakarensis_WP_011250835.1
α-amylase	AMY	Thermococcus onnurineus	WP_012572622.1	Thermococcus_onnurineus_WP_012572622.1
α-amylase	AMY	Thermococcus sp.2319x1	WP_058947441.1	Thermococcus_sp.2319x1_WP_058947441.1
α-amylase	AMY	Yersinia rohdei	WP_004713865.1	Yersinia_rohdei_WP_004713865.1
α-amylase	AMY	Yersinia rohdei	WP_004716411.1	Yersinia_rohdei_WP_004716411.1
α-amylase	AMY	Zostera marina	KMZ69681.1	Zostera_marina_KMZ69681.1
α-amylase	AMY	Zostera marina	KMZ56433.1	Zostera_marina_KMZ56433.1
α-amylase	AMY	Zostera marina	KMZ76112.1	Zostera_marina_KMZ76112.1
β-amylase	BAM	Bacillus cereus	WP_018780455.1	Bacillus_cereus_WP_018780455.1
β-amylase	BAM	Bacillus megaterium	WP_034654758.1	Bacillus_megaterium_WP_034654758.1
β-amylase	BAM	Cyanidioschyzon merolae	XP_005534831.1	Cyanidioschyzon_merolae_XP_005534831.1
β-amylase	BAM	Galdieria sulphuraria	EME26531	Galdieria_sulphuraria_EME26531
β-amylase	BAM	Galdieria sulphuraria	EME26532	Galdieria_sulphuraria_EME26532
β-amylase	BAM	Porphyridium purpureum	KAA8490848.1	Porphyridium_purpureum_KAA8490848.1
β-amylase	BAM	Porphyridium purpureum	KAA8497044.1	Porphyridium_purpureum_KAA8497044.1
β-amylase	BAM	Neopyropia yezoensis	contig_679_g48	Neopyropia_yezoensis_contig_679_g48
β-amylase	BAM	Neoporphyra haitanensis	ph06397.t1	Neoporphyra_haitanensis_ph06397.t1
β-amylase	BAM	Porphyra umbilicalis	OSX70172.1	Porphyra_umbilicalis_OSX70172.1
β-amylase	BAM	Porphyra umbilicalis	OSX76841.1	Porphyra_umbilicalis_OSX76841.1
β-amylase	BAM	Chondrus crispus	XP_005717715.1	Chondrus_crispus_XP_005717715.1
β-amylase	BAM	Gracilariopsis chorda	PXF46683.1	Gracilariopsis_chorda_PXF46683.1
β-amylase	BAM	Physcomitrella patens	PNR54972.1	Physcomitrella_patens_PNR54972.1
β-amylase	BAM	Physcomitrella patens	PNR43848.1	Physcomitrella_patens_PNR43848.1
β-amylase	BAM	Guillardia theta	XP_005831445.1	Guillardia_theta_XP_005831445.1
β-amylase	BAM	Symbiodinium minutum	033973.t1	Symbiodinium_minutum_033973.t1
β-amylase	BAM	Arabidopsis thaliana	NP_189034.1	Arabidopsis_thaliana_NP_189034.1
β-amylase	BAM	Physcomitrella patens	PNR52393.1	Physcomitrella_patens_PNR52393.1
β-amylase	BAM	Physcomitrella patens	PNR54341.1	Physcomitrella_patens_PNR54341.1
β-amylase	BAM	Physcomitrella patens	PNR27362.1	Physcomitrella_patens_PNR27362.1
β-amylase	BAM	Physcomitrella patens	PNR37692.1	Physcomitrella_patens_PNR37692.1
β-amylase	BAM	Arabidopsis thaliana	NP_567523.1	Arabidopsis_thaliana_NP_567523.1
β-amylase	BAM	Klebsormidium nitens	GAQ84938.1	Klebsormidium_nitens_GAQ84938.1
β-amylase	BAM	Klebsormidium nitens	GAQ79600.1	Klebsormidium_nitens_GAQ79600.1
β-amylase	BAM	Arabidopsis thaliana	NP_197368.1	Arabidopsis_thaliana_NP_197368.1
β-amylase	BAM	Arabidopsis thaliana	NP_568829.2	Arabidopsis_thaliana_NP_568829.2
β-amylase	BAM	Chlamydomonas reinhardtii	XP_001696500.1	Chlamydomonas_reinhardtii_XP_001696500.1
β-amylase	BAM	Klebsormidium nitens	GAQ79925.1	Klebsormidium_nitens_GAQ79925.1
β-amylase	BAM	Ostreococcus tauri	XP_022840850.1	Ostreococcus_tauri_XP_022840850.1
β-amylase	BAM	Chlamydomonas reinhardtii	XP_001690188.1	Chlamydomonas_reinhardtii_XP_001690188.1
β-amylase	BAM	Ostreococcus tauri	XP_003078230.2	Ostreococcus_tauri_XP_003078230.2
β-amylase	BAM	Chlamydomonas reinhardtii	XP_001691372.1	Chlamydomonas_reinhardtii_XP_001691372.1
β-amylase	BAM	Arabidopsis thaliana	NP_199343.1	Arabidopsis_thaliana_NP_199343.1
β-amylase	BAM	Arabidopsis thaliana	NP_182112.2	Arabidopsis_thaliana_NP_182112.2
β-amylase	BAM	Arabidopsis thaliana	NP_191958.3	Arabidopsis_thaliana_NP_191958.3
β-amylase	BAM	Klebsormidium nitens	GAQ81486.1	Klebsormidium_nitens_GAQ81486.1
β-amylase	BAM	Physcomitrella patens	PNR30631.1	Physcomitrella_patens_PNR30631.1
β-amylase	BAM	Physcomitrella patens	PNR28369.1	Physcomitrella_patens_PNR28369.1
β-amylase	BAM	Physcomitrella patens	PNR32924.1	Physcomitrella_patens_PNR32924.1
β-amylase	BAM	Arabidopsis thaliana	NP_567460.1	Arabidopsis_thaliana_NP_567460.1
β-amylase	BAM	Arabidopsis thaliana	NP_180788.2	Arabidopsis_thaliana_NP_180788.2
β-amylase	BAM	Klebsormidium nitens	GAQ87188.1	Klebsormidium_nitens_GAQ87188.1
β-amylase	BAM	Guillardia theta	XP_005826390.1	Guillardia_theta_XP_005826390.1
β-amylase	BAM	Cyanophora paradoxa	Contig25544	Cyanophora_paradoxa_Contig25544
β-amylase	BAM	Galdieria sulphuraria	EME32320	Galdieria_sulphuraria_EME32320
β-amylase	BAM	Galdieria sulphuraria	EME32321	Galdieria_sulphuraria_EME32321
β-amylase	BAM	Galdieria sulphuraria	EME29711	Galdieria_sulphuraria_EME29711
β-amylase	BAM	Guillardia theta	XP_005819404.1	Guillardia_theta_XP_005819404.1
β-amylase	BAM	Entamoeba histolytica	XP_001913862.1	Entamoeba_histolytica_XP_001913862.1
β-amylase	BAM	Entamoeba histolytica	XP_649905.1	Entamoeba_histolytica_XP_649905.1
β-amylase	BAM	Entamoeba histolytica	XP_653896.1	Entamoeba_histolytica_XP_653896.1
β-amylase	BAM	Entamoeba histolytica	XP_653630.2	Entamoeba_histolytica_XP_653630.2
β-amylase	BAM	Symbiodinium minutum	010847.t1	Symbiodinium_minutum_010847.t1
β-amylase	BAM	Achlya bisexualis	AAK31632.1	Achlya_bisexualis_AAK31632.1
β-amylase	BAM	Saprolegnia ferax	AAK57827.1	Saprolegnia_ferax_AAK57827.1
β-amylase	BAM	Clostridium botulinum	YP_001387112.1	Clostridium_botulinum_YP_001387112.1
Phosphoglucan water dikinase	PWD	Arabidopsis thaliana	NP_198009.3	Arabidopsis_thaliana_NP_198009.3
Phosphoglucan water dikinase	PWD	Chlamydomonas reinhardtii	XP_001697099.1	Chlamydomonas_reinhardtii_XP_001697099.1
Phosphoglucan water dikinase	PWD	Chondrus crispus	XP_005716854.1	Chondrus_crispus_XP_005716854.1
Phosphoglucan water dikinase	PWD	Cyanophora paradoxa	Contig37566	Cyanophora_paradoxa_Contig37566
Phosphoglucan water dikinase	PWD	Gracilariopsis chorda	PXF43672.1	Gracilariopsis_chorda_PXF43672.1
Phosphoglucan water dikinase	PWD	Guillardia theta	XP_005827807.1	Guillardia_theta_XP_005827807.1
Phosphoglucan water dikinase	PWD	Klebsormidium nitens	GAQ78092.1	Klebsormidium_nitens_GAQ78092.1
Phosphoglucan water dikinase	PWD	Oryza sativa	NP_001066613.1	Oryza_sativa_NP_001066613.1
Phosphoglucan water dikinase	PWD	Physcomitrella patens	PNR35257.1	Physcomitrella_patens_PNR35257.1
Phosphoglucan water dikinase	PWD	Physcomitrella patens	PNR41306.1	Physcomitrella_patens_PNR41306.1
Phosphoglucan water dikinase	PWD	Physcomitrella patens	PNR36446.1	Physcomitrella_patens_PNR36446.1
Phosphoglucan water dikinase	PWD	Porphyridium purpureum	KAA8496669.1	Porphyridium_purpureum_KAA8496669.1
Phosphoglucan water dikinase	PWD	Neoporphyra haitanensis	ph11079.t1	Neoporphyra_haitanensis_ph11079.t1
Phosphoglucan water dikinase	PWD	Pyropia umbilicalis	OSX75368.1	Pyropia_umbilicalis_OSX75368.1
Phosphoglucan water dikinase	PWD	Stylonychia lemnae	CDW77583.1	Stylonychia_lemnae_CDW77583.1
Phosphoglucan water dikinase	PWD	Symbiodinium minutum	022336.t1	Symbiodinium_minutum_022336.t1
Glucan water dikinase	GWD	Arabidopsis thaliana	NP_001318975.1	Arabidopsis_thaliana_NP_001318975.1
Glucan water dikinase	GWD	Arabidopsis thaliana	NP_001328878.1	Arabidopsis_thaliana_NP_001328878.1
Glucan water dikinase	GWD	Chlamydomonas reinhardtii	XP_001700833.1	Chlamydomonas_reinhardtii_XP_001700833.1
Glucan water dikinase	GWD	Chondrus crispus	XP_005718942.1	Chondrus_crispus_XP_005718942.1
Glucan water dikinase	GWD	Cyanidioschyzon merolae	XP_005539500.1	Cyanidioschyzon_merolae_XP_005539500.1
Glucan water dikinase	GWD	Cyanophora paradoxa	Contig55606	Cyanophora_paradoxa_Contig55606
Glucan water dikinase	GWD	Gracilariopsis chorda	PXF48990.1	Gracilariopsis_chorda_PXF48990.1
Glucan water dikinase	GWD	Guillardia theta	XP_005831086.1	Guillardia_theta_XP_005831086.1
Glucan water dikinase	GWD	Guillardia theta	XP_005842427.1	Guillardia_theta_XP_005842427.1
Glucan water dikinase	GWD	Guillardia theta	XP_005821244.1	Guillardia_theta_XP_005821244.1
Glucan water dikinase	GWD	Klebsormidium nitens	GAQ91752.1	Klebsormidium_nitens_GAQ91752.1
Glucan water dikinase	GWD	Klebsormidium nitens	GAQ90596.1	Klebsormidium_nitens_GAQ90596.1
Glucan water dikinase	GWD	Neospora caninum	Liverpool_CEL69439.1	Neospora_caninum_Liverpool_CEL69439.1
Glucan water dikinase	GWD	Physcomitrella patens	PNR49334.1	Physcomitrella_patens_PNR49334.1
Glucan water dikinase	GWD	Physcomitrella patens	PNR57280.1	Physcomitrella_patens_PNR57280.1
Glucan water dikinase	GWD	Porphyridium purpureum	KAA8492664.1	Porphyridium_purpureum_KAA8492664.1
Glucan water dikinase	GWD	Porphyridium purpureum	KAA8497257.1	Porphyridium_purpureum_KAA8497257.1
Glucan water dikinase	GWD	Neoporphyra haitanensis	ph05026.t1	Neoporphyra_haitanensis_ph05026.t1
Glucan water dikinase	GWD	Neoporphyra haitanensis	ph09623.t1	Neoporphyra_haitanensis_ph09623.t1
Glucan water dikinase	GWD	Pyropia umbilicalis	OSX69353.1	Pyropia_umbilicalis_OSX69353.1
Glucan water dikinase	GWD	Pyropia yezoensis	contig_11941_g2844	Pyropia_yezoensis_contig_11941_g2844
Glucan water dikinase	GWD	Pyropia yezoensis	scaffold_ZULJ_2009578	Pyropia_yezoensis_scaffold_ZULJ_2009578
Glucan water dikinase	GWD	Stylonychia lemnae	CDW81022.1	Stylonychia_lemnae_CDW81022.1
Glucan water dikinase	GWD	Symbiodinium minutum	039559.t1	Symbiodinium_minutum_039559.t1
Glucan water dikinase	GWD	Toxoplasma gondii	CEL77021.1	Toxoplasma_gondii_CEL77021.1
Pyruvate phosphate dikinase	PPDK	Aciduliprofundum boonei	WP_008084374.1	Aciduliprofundum_boonei_WP_008084374.1
Pyruvate phosphate dikinase	PPDK	Arabidopsis thaliana	NP_001078395.1	Arabidopsis_thaliana_NP_001078395.1
Pyruvate phosphate dikinase	PPDK	Brucella abortus	WP_002969462.1	Brucella_abortus_WP_002969462.1
Pyruvate phosphate dikinase	PPDK	Brucella melitensis	WP_004686566.1	Brucella_melitensis_WP_004686566.1
Pyruvate phosphate dikinase	PPDK	Brucella suis	WP_006197018.1	Brucella_suis_WP_006197018.1
Pyruvate phosphate dikinase	PPDK	Chlamydomonas reinhardtii	XP_001692938.1	Chlamydomonas_reinhardtii_XP_001692938.1
Pyruvate phosphate dikinase	PPDK	Chlamydomonas reinhardtii	XP_001702572.1	Chlamydomonas_reinhardtii_XP_001702572.1
Pyruvate phosphate dikinase	PPDK	Cyanobacteria bacterium	KAA0214062.1	Cyanobacteria_bacterium_KAA0214062.1
Pyruvate phosphate dikinase	PPDK	Gracilariopsis chorda	PXF44324.1	Gracilariopsis_chorda_PXF44324.1
Pyruvate phosphate dikinase	PPDK	Guillardia theta	XP_005819269.1	Guillardia_theta_XP_005819269.1
Pyruvate phosphate dikinase	PPDK	Leptolyngbya valderiana	OAB61359.1	Leptolyngbya_valderiana_OAB61359.1
Pyruvate phosphate dikinase	PPDK	Leptolyngbya valderiana	WP_063716921.1	Leptolyngbya_valderiana_WP_063716921.1
Pyruvate phosphate dikinase	PPDK	Methanosarcina mazei	WP_015412076.1	Methanosarcina_mazei_WP_015412076.1
Pyruvate phosphate dikinase	PPDK	Methanospirillum hungatei	WP_011448168.1	Methanospirillum_hungatei_WP_011448168.1
Pyruvate phosphate dikinase	PPDK	Oryza sativa	XP_015633061.1	Oryza_sativa_XP_015633061.1
Pyruvate phosphate dikinase	PPDK	Oryza sativa	XP_015639324.1	Oryza_sativa_XP_015639324.1
Pyruvate phosphate dikinase	PPDK	Physcomitrium patens	PNR54358.1	Physcomitrium_patens_PNR54358.1
Pyruvate phosphate dikinase	PPDK	Pseudanabaena biceps	WP_175359259.1	Pseudanabaena_biceps_WP_175359259.1
Pyruvate phosphate dikinase	PPDK	Rickettsia prowazekii	WP_004597734.1	Rickettsia_prowazekii_WP_004597734.1
Pyruvate phosphate dikinase	PPDK	Rickettsia rickettsii	WP_012150864.1	Rickettsia_rickettsii_WP_012150864.1
Pyruvate phosphate dikinase	PPDK	Symbiodinium minutum	v1.2.033070.t1	Symbiodinium_minutum_v1.2.033070.t1
Pyruvate phosphate dikinase	PPDK	Symbiodinium minutum	v1.2.015539.t1	Symbiodinium_minutum_v1.2.015539.t1
Pyruvate phosphate dikinase	PPDK	Thermoplasma volcanium	WP_010917234.1	Thermoplasma_volcanium_WP_010917234.1
Pyruvate phosphate dikinase	PPDK	Ulva compressa	UM020_0078.1	Ulva_compressa_UM020_0078.1
Pyruvate phosphate dikinase	PPDK	Ulva compressa	UM045_0005.1	Ulva_compressa_UM045_0005.1
Pyruvate phosphate dikinase	PPDK	Ulva prolifera	Scaffold1.975	Ulva_prolifera_Scaffold1.975
Pyruvate phosphate dikinase	PPDK	Ulva prolifera	Scaffold4.153	Ulva_prolifera_Scaffold4.153
Pyruvate water dikinase	PPS	Cyanidioschyzon merolae	XP_005535692.1	Cyanidioschyzon_merolae_XP_005535692.1
Pyruvate water dikinase	PPS	Fusarium oxysporum	XP_018256992.1	Fusarium_oxysporum_XP_018256992.1
Pyruvate water dikinase	PPS	Fusarium oxysporum	XP_018244693.1	Fusarium_oxysporum_XP_018244693.1
Pyruvate water dikinase	PPS	Fusarium oxysporum	XP_018244186.1	Fusarium_oxysporum_XP_018244186.1
Pyruvate water dikinase	PPS	Fusarium oxysporum	XP_018242766.1	Fusarium_oxysporum_XP_018242766.1
Pyruvate water dikinase	PPS	Fusarium oxysporum	XP_018242414.1	Fusarium_oxysporum_XP_018242414.1
Pyruvate water dikinase	PPS	Galdieria sulphuraria	XP_005704889.1	Galdieria_sulphuraria_XP_005704889.1
Pyruvate water dikinase	PPS	Halalkalicoccus jeotgali	WP_008418092.1	Halalkalicoccus_jeotgali_WP_008418092.1
Pyruvate water dikinase	PPS	Helicobacter bilis	WP_004084268.1	Helicobacter_bilis_WP_004084268.1
Pyruvate water dikinase	PPS	Helicobacter bizzozeronii	WP_013889932.1	Helicobacter_bizzozeronii_WP_013889932.1
Pyruvate water dikinase	PPS	Helicobacter cinaedi	WP_002956707.1	Helicobacter_cinaedi_WP_002956707.1
Pyruvate water dikinase	PPS	Helicobacter felis	WP_104637627.1	Helicobacter_felis_WP_104637627.1
Pyruvate water dikinase	PPS	Helicobacter pylori	WP_001269090.1	Helicobacter_pylori_WP_001269090.1
Pyruvate water dikinase	PPS	Helicobacter suis	WP_163533372.1	Helicobacter_suis_WP_163533372.1
Pyruvate water dikinase	PPS	Microcoleus vaginatus	EGK88212.1	Microcoleus_vaginatus_EGK88212.1
Pyruvate water dikinase	PPS	Nostoc azollae	ADI63899.1	Nostoc_azollae_ADI63899.1
Pyruvate water dikinase	PPS	Porphyridium purpureum	KAA8498339.1	Porphyridium_purpureum_KAA8498339.1
Pyruvate water dikinase	PPS	Saccharolobus solfataricus	WP_009992299.1	Saccharolobus_solfataricus_WP_009992299.1
Pyruvate water dikinase	PPS	Sphaerospermopsis reniformis	GCL38759.1	Sphaerospermopsis_reniformis_GCL38759.1
Pyruvate water dikinase	PPS	Sulfolobus acidocaldarius	WP_011278249.1	Sulfolobus_acidocaldarius_WP_011278249.1
Pyruvate water dikinase	PPS	Sulfolobus islandicus	WP_014512623.1	Sulfolobus_islandicus_WP_014512623.1
Pyruvate water dikinase	PPS	Sulfolobus islandicus	WP_012718815.1	Sulfolobus_islandicus_WP_012718815.1
Pyruvate water dikinase	PPS	Sulfolobus islandicus	WP_012711341.1	Sulfolobus_islandicus_WP_012711341.1
Pyruvate water dikinase	PPS	Sulfolobus islandicus	WP_012716155.1	Sulfolobus_islandicus_WP_012716155.1
Pyruvate water dikinase	PPS	Symbiodinium minutum	v1.2.017905.t1	Symbiodinium_minutum_v1.2.017905.t1
Phosphorylase	PHO	Arabidopsis thaliana	NP_190281.1	Arabidopsis_thaliana_NP_190281.1
Phosphorylase	PHO	Arabidopsis thaliana	NP_189578.1	Arabidopsis_thaliana_NP_189578.1
Phosphorylase	PHO	Arthrospira platensis	WP_014276792.1	Arthrospira_platensis_WP_014276792.1
Phosphorylase	PHO	Arthrospira platensis	WP_152088470.1	Arthrospira_platensis_WP_152088470.1
Phosphorylase	PHO	Bacillus Halmapalus	WP_078379279.1	Bacillus_Halmapalus_WP_078379279.1
Phosphorylase	PHO	Bacillus licheniformis	AAU24725.1	Bacillus_licheniformis_AAU24725.1
Phosphorylase	PHO	Candida albicans	XP_720315.1	Candida_albicans_XP_720315.1
Phosphorylase	PHO	Chara braunii	GBG88327.1	Chara_braunii_GBG88327.1
Phosphorylase	PHO	Chara braunii	GBG72478.1	Chara_braunii_GBG72478.1
Phosphorylase	PHO	Chara braunii	GBG89525.1	Chara_braunii_GBG89525.1
Phosphorylase	PHO	Chlamydomonas reinhardtii	XP_001700091.1	Chlamydomonas_reinhardtii_XP_001700091.1
Phosphorylase	PHO	Chlamydomonas reinhardtii	XP_001694015.1	Chlamydomonas_reinhardtii_XP_001694015.1
Phosphorylase	PHO	Chondrus crispus	XP_005717739.1	Chondrus_crispus_XP_005717739.1
Phosphorylase	PHO	Crocosphaera watsonii	WP_021833482.1	Crocosphaera_watsonii_WP_021833482.1
Phosphorylase	PHO	Crocosphaera watsonii	WP_007310174.1	Crocosphaera_watsonii_WP_007310174.1
Phosphorylase	PHO	Cyanidioschyzon merolae	XP_005535523.1	Cyanidioschyzon_merolae_XP_005535523.1
Phosphorylase	PHO	Cyanobacteria sp.HL	69_AUC61029.1	Cyanobacteria_sp.HL_69_AUC61029.1
Phosphorylase	PHO	Cyanophora paradoxa	Contig38183	Cyanophora_paradoxa_Contig38183
Phosphorylase	PHO	Cyanophora paradoxa	Contig39199	Cyanophora_paradoxa_Contig39199
Phosphorylase	PHO	Cyanophora paradoxa	Contig7481	Cyanophora_paradoxa_Contig7481
Phosphorylase	PHO	Escherichia coli	BAB37696.1	Escherichia_coli_BAB37696.1
Phosphorylase	PHO	Fusarium verticillioides	XP_018748516.1	Fusarium_verticillioides_XP_018748516.1
Phosphorylase	PHO	Galdieria sulphuraria	EME27027	Galdieria_sulphuraria_EME27027
Phosphorylase	PHO	Galdieria sulphuraria	EME27026	Galdieria_sulphuraria_EME27026
Phosphorylase	PHO	Galdieria sulphuraria	EME30046	Galdieria_sulphuraria_EME30046
Phosphorylase	PHO	Gracilariopsis chorda	PXF45736.1	Gracilariopsis_chorda_PXF45736.1
Phosphorylase	PHO	Guillardia theta	XP_005820301.1	Guillardia_theta_XP_005820301.1
Phosphorylase	PHO	Guillardia theta	XP_005842473.1	Guillardia_theta_XP_005842473.1
Phosphorylase	PHO	Klebsormidium nitens	GAQ86906.1	Klebsormidium_nitens_GAQ86906.1
Phosphorylase	PHO	Klebsormidium nitens	GAQ87826.1	Klebsormidium_nitens_GAQ87826.1
Phosphorylase	PHO	Klebsormidium nitens	GAQ92612.1	Klebsormidium_nitens_GAQ92612.1
Phosphorylase	PHO	Klebsormidium nitens	GAQ88375.1	Klebsormidium_nitens_GAQ88375.1
Phosphorylase	PHO	Klebsormidium nitens	GAQ82635.1	Klebsormidium_nitens_GAQ82635.1
Phosphorylase	PHO	Marssonina brunnea	XP_007290842.1	Marssonina_brunnea_XP_007290842.1
Phosphorylase	PHO	Mesorhizobium ciceri	AMX99541.1	Mesorhizobium_ciceri_AMX99541.1
Phosphorylase	PHO	Microcystis aeruginosa	QHU85055.1	Microcystis_aeruginosa_QHU85055.1
Phosphorylase	PHO	Microcystis aeruginosa	QHU83512.1	Microcystis_aeruginosa_QHU83512.1
Phosphorylase	PHO	Nadsonia fulvescens	ODQ67653.1	Nadsonia_fulvescens_ODQ67653.1
Phosphorylase	PHO	Oryza sativa	NP_001044823.1	Oryza_sativa_NP_001044823.1
Phosphorylase	PHO	Oryza sativa	NP_001051330.2	Oryza_sativa_NP_001051330.2
Phosphorylase	PHO	Ostreococcus lucimarinus	XP_001420443.1	Ostreococcus_lucimarinus_XP_001420443.1
Phosphorylase	PHO	Ostreococcus lucimarinus	XP_001420402.1	Ostreococcus_lucimarinus_XP_001420402.1
Phosphorylase	PHO	Ostreococcus lucimarinus	XP_001417222.1	Ostreococcus_lucimarinus_XP_001417222.1
Phosphorylase	PHO	Ostreococcus tauri	XP_003081904.2	Ostreococcus_tauri_XP_003081904.2
Phosphorylase	PHO	Ostreococcus tauri	XP_022839884.1	Ostreococcus_tauri_XP_022839884.1
Phosphorylase	PHO	Ostreococcus tauri	XP_003078729.1	Ostreococcus_tauri_XP_003078729.1
Phosphorylase	PHO	Palaeococcus pacificus	WP_048164525.1	Palaeococcus_pacificus_WP_048164525.1
Phosphorylase	PHO	Physcomitrella patens	PNR52155.1	Physcomitrella_patens_PNR52155.1
Phosphorylase	PHO	Physcomitrella patens	PNR52575.1	Physcomitrella_patens_PNR52575.1
Phosphorylase	PHO	Physcomitrella patens	PNR53062.1	Physcomitrella_patens_PNR53062.1
Phosphorylase	PHO	Physcomitrella patens	PNR62160.1	Physcomitrella_patens_PNR62160.1
Phosphorylase	PHO	Physcomitrella patens	PNR59889.1	Physcomitrella_patens_PNR59889.1
Phosphorylase	PHO	Porphyra umbilicalis	OSX74821.1	Porphyra_umbilicalis_OSX74821.1
Phosphorylase	PHO	Porphyra umbilicalis	OSX74830.1	Porphyra_umbilicalis_OSX74830.1
Phosphorylase	PHO	Neopyropia yezoensis	scaffold_ZULJ_2072831	Neopyropia_yezoensis_scaffold_ZULJ_2072831
Phosphorylase	PHO	Porphyridium purpureum	KAA8495610.1	Porphyridium_purpureum_KAA8495610.1
Phosphorylase	PHO	Neoporphyra haitanensis	ph09474.t1	Neoporphyra_haitanensis_ph09474.t1
Phosphorylase	PHO	Rippkaea orientalis	WP_012595618.1	Rippkaea_orientalis_WP_012595618.1
Phosphorylase	PHO	Rippkaea orientalis	WP_015784322.1	Rippkaea_orientalis_WP_015784322.1
Phosphorylase	PHO	Saccharomyces cerevisiae	NP_015486.1	Saccharomyces_cerevisiae_NP_015486.1
Phosphorylase	PHO	Selaginella moellendorffii	EFJ37104.1	Selaginella_moellendorffii_EFJ37104.1
Phosphorylase	PHO	Selaginella moellendorffii	EFJ09932.1	Selaginella_moellendorffii_EFJ09932.1
Phosphorylase	PHO	Selaginella moellendorffii	EFJ27008.1	Selaginella_moellendorffii_EFJ27008.1
Phosphorylase	PHO	Staphylothermus marinus	WP_011838550.1	Staphylothermus_marinus_WP_011838550.1
Phosphorylase	PHO	Symbiodinium minutum	002379.t2	Symbiodinium_minutum_002379.t2
Phosphorylase	PHO	Symbiodinium sp.A3	s4197_g11.t1	Symbiodinium_sp.A3_s4197_g11.t1
Phosphorylase	PHO	Symbiodinium sp.A3	s80_g27.t1	Symbiodinium_sp.A3_s80_g27.t1
Phosphorylase	PHO	Symbiodinium sp.A3	s257_g7.t1	Symbiodinium_sp.A3_s257_g7.t1
Phosphorylase	PHO	Symbiodinium sp.A3	s6281_g3.t1	Symbiodinium_sp.A3_s6281_g3.t1
Phosphorylase	PHO	Thermococcus barophilus	WP_013466486.1	Thermococcus_barophilus_WP_013466486.1
Phosphorylase	PHO	Thermococcus onnurineus	WP_012571149.1	Thermococcus_onnurineus_WP_012571149.1
Phosphorylase	PHO	Thermoproteus uzoniensis	WP_013680949.1	Thermoproteus_uzoniensis_WP_013680949.1
Phosphorylase	PHO	Ulva compressa	UM033_0080.1	Ulva_compressa_UM033_0080.1
Phosphorylase	PHO	Ulva compressa	UM050_0111.1	Ulva_compressa_UM050_0111.1
Phosphorylase	PHO	Ulva prolifera	Scaffold20.183	Ulva_prolifera_Scaffold20.183
Phosphorylase	PHO	Ulva prolifera	Scaffold3.244	Ulva_prolifera_Scaffold3.244
Phosphorylase	PHO	Zostera marina	KMZ61389.1	Zostera_marina_KMZ61389.1
disproportionating enzyme	DPE1	Arabidopsis thaliana	NP_201291.1	Arabidopsis_thaliana_NP_201291.1
disproportionating enzyme	DPE1	Chara braunii	GBG80948.1	Chara_braunii_GBG80948.1
disproportionating enzyme	DPE1	Chara braunii	GBG73496.1	Chara_braunii_GBG73496.1
disproportionating enzyme	DPE1	Chlamydomonas reinhardtii	XP_001702911.1	Chlamydomonas_reinhardtii_XP_001702911.1
disproportionating enzyme	DPE1	Klebsormidium nitens	GAQ90428.1	Klebsormidium_nitens_GAQ90428.1
disproportionating enzyme	DPE1	Oryza sativa	NP_001060342.2	Oryza_sativa_NP_001060342.2
disproportionating enzyme	DPE1	Ostreococcus lucimarinus	XP_001416117.1	Ostreococcus_lucimarinus_XP_001416117.1
disproportionating enzyme	DPE1	Ostreococcus tauri	XP_003075178.2	Ostreococcus_tauri_XP_003075178.2
disproportionating enzyme	DPE1	Physcomitrella patens	PNR49311.1	Physcomitrella_patens_PNR49311.1
disproportionating enzyme	DPE1	Physcomitrella patens	PNR33334.1	Physcomitrella_patens_PNR33334.1
disproportionating enzyme	DPE1	Physcomitrella patens	PNR53228.1	Physcomitrella_patens_PNR53228.1
disproportionating enzyme	DPE1	Selaginella moellendorffii	EFJ12652.1	Selaginella_moellendorffii_EFJ12652.1
disproportionating enzyme	DPE1	Selaginella moellendorffii	EFJ19946.1	Selaginella_moellendorffii_EFJ19946.1
disproportionating enzyme	DPE1	Selaginella moellendorffii	EFJ19945.1	Selaginella_moellendorffii_EFJ19945.1
disproportionating enzyme	DPE1	Ulva compressa	UM072_0037.1	Ulva_compressa_UM072_0037.1
disproportionating enzyme	DPE1	Ulva prolifera	Scaffold6.459	Ulva_prolifera_Scaffold6.459
disproportionating enzyme	DPE1	Zostera marina	KMZ68182.1	Zostera_marina_KMZ68182.1
4-α-glucanotransferase	DPE2	Acytostelium subglobosum	XP_012748890.1	Acytostelium_subglobosum_XP_012748890.1
4-α-glucanotransferase	DPE2	Arabidopsis thaliana	NP_181616.3	Arabidopsis_thaliana_NP_181616.3
4-α-glucanotransferase	DPE2	Arthrospira platensis	WP_014274153.1	Arthrospira_platensis_WP_014274153.1
4-α-glucanotransferase	DPE2	Arthrospira platensis	WP_152088311.1	Arthrospira_platensis_WP_152088311.1
4-α-glucanotransferase	DPE2	Chara braunii	GBG70561.1	Chara_braunii_GBG70561.1
4-α-glucanotransferase	DPE2	Chlamydomonas reinhardtii	XP_001701179.1	Chlamydomonas_reinhardtii_XP_001701179.1
4-α-glucanotransferase	DPE2	Chondrus crispus	XP_005714071.1	Chondrus_crispus_XP_005714071.1
4-α-glucanotransferase	DPE2	Crocosphaera watsonii	WP_007303541.1	Crocosphaera_watsonii_WP_007303541.1
4-α-glucanotransferase	DPE2	Cyanidioschyzon merolae	XP_005537970.1	Cyanidioschyzon_merolae_XP_005537970.1
4-α-glucanotransferase	DPE2	Cyanidioschyzon merolae	XP_005539229.1	Cyanidioschyzon_merolae_XP_005539229.1
4-α-glucanotransferase	DPE2	Cyanobacteria sp.HL 69	AUC62070.1	Cyanobacteria_sp.HL_69_AUC62070.1
4-α-glucanotransferase	DPE2	Cyanophora paradoxa	Contig25965	Cyanophora_paradoxa_Contig25965
4-α-glucanotransferase	DPE2	Cyanophora paradoxa	Contig38345	Cyanophora_paradoxa_Contig38345
4-α-glucanotransferase	DPE2	Cyanophora paradoxa	Contig54725	Cyanophora_paradoxa_Contig54725
4-α-glucanotransferase	DPE2	Dickeya dadantii	WP_013319779.1	Dickeya_dadantii_WP_013319779.1
4-α-glucanotransferase	DPE2	Dictyostelium discoideum	XP_638682.1	Dictyostelium_discoideum_XP_638682.1
4-α-glucanotransferase	DPE2	Entamoeba histolytica	XP_657483.1	Entamoeba_histolytica_XP_657483.1
4-α-glucanotransferase	DPE2	Entamoeba histolytica	XP_655091.1	Entamoeba_histolytica_XP_655091.1
4-α-glucanotransferase	DPE2	Erwinia amylovora	WP_004160735.1	Erwinia_amylovora_WP_004160735.1
4-α-glucanotransferase	DPE2	Escherichia coli	NP_417875.1	Escherichia_coli_NP_417875.1
4-α-glucanotransferase	DPE2	Galdieria sulphuraria	EME29203	Galdieria_sulphuraria_EME29203
4-α-glucanotransferase	DPE2	Glaesserella parasuis	WP_012621625.1	Glaesserella_parasuis_WP_012621625.1
4-α-glucanotransferase	DPE2	Gracilariopsis chorda	PXF41675.1	Gracilariopsis_chorda_PXF41675.1
4-α-glucanotransferase	DPE2	Guillardia theta	XP_005823372.1	Guillardia_theta_XP_005823372.1
4-α-glucanotransferase	DPE2	Guillardia theta	XP_005830917.1	Guillardia_theta_XP_005830917.1
4-α-glucanotransferase	DPE2	Guillardia theta	XP_005837919.1	Guillardia_theta_XP_005837919.1
4-α-glucanotransferase	DPE2	Guillardia theta	XP_005840422.1	Guillardia_theta_XP_005840422.1
4-α-glucanotransferase	DPE2	Haloferax mediterranei	WP_004056588.1	Haloferax_mediterranei_WP_004056588.1
4-α-glucanotransferase	DPE2	Halogeometricum borinquense	WP_006054332.1	Halogeometricum_borinquense_WP_006054332.1
4-α-glucanotransferase	DPE2	Haloquadratum walsbyi	WP_011571806.1	Haloquadratum_walsbyi_WP_011571806.1
4-α-glucanotransferase	DPE2	Haloquadratum walsbyi	WP_014556248.1	Haloquadratum_walsbyi_WP_014556248.1
4-α-glucanotransferase	DPE2	Halorhabdus utahensis	WP_015788808.1	Halorhabdus_utahensis_WP_015788808.1
4-α-glucanotransferase	DPE2	Halorubrum lacusprofundi	WP_015910234.1	Halorubrum_lacusprofundi_WP_015910234.1
4-α-glucanotransferase	DPE2	Heterostelium album	XP_020436511.1	Heterostelium_album_XP_020436511.1
4-α-glucanotransferase	DPE2	Klebsormidium nitens	GAQ80801.1	Klebsormidium_nitens_GAQ80801.1
4-α-glucanotransferase	DPE2	Microcystis aeruginosa	QHU84431.1	Microcystis_aeruginosa_QHU84431.1
4-α-glucanotransferase	DPE2	Oryza sativa	NP_001060547.1	Oryza_sativa_NP_001060547.1
4-α-glucanotransferase	DPE2	Ostreococcus tauri	XP_003082031.2	Ostreococcus_tauri_XP_003082031.2
4-α-glucanotransferase	DPE2	Ostreococcus ucimarinus	XP_001420502.1	Ostreococcus_ucimarinus_XP_001420502.1
4-α-glucanotransferase	DPE2	Physcomitrella patens	PNR39949.1	Physcomitrella_patens_PNR39949.1
4-α-glucanotransferase	DPE2	Porphyra umbilicalis	OSX77570.1	Porphyra_umbilicalis_OSX77570.1
4-α-glucanotransferase	DPE2	Neopyropia yezoensis	scaffold_ZULJ_2001366	Neopyropia_yezoensis_scaffold_ZULJ_2001366
4-α-glucanotransferase	DPE2	Porphyridium purpureum	KAA8497781.1	Porphyridium_purpureum_KAA8497781.1
4-α-glucanotransferase	DPE2	Porphyridium purpureum	KAA8497826.1	Porphyridium_purpureum_KAA8497826.1
4-α-glucanotransferase	DPE2	Porphyridium purpureum	KAA8492717.1	Porphyridium_purpureum_KAA8492717.1
4-α-glucanotransferase	DPE2	Porphyridium purpureum	KAA8498859.1	Porphyridium_purpureum_KAA8498859.1
4-α-glucanotransferase	DPE2	Neoporphyra haitanensis	ph04961.t1	Neoporphyra_haitanensis_ph04961.t1
4-α-glucanotransferase	DPE2	Selaginella moellendorffii	EFJ10437.1	Selaginella_moellendorffii_EFJ10437.1
4-α-glucanotransferase	DPE2	Selaginella moellendorffii	EFJ19739.1	Selaginella_moellendorffii_EFJ19739.1
4-α-glucanotransferase	DPE2	Ulva compressa	UM041_0059.1	Ulva_compressa_UM041_0059.1
4-α-glucanotransferase	DPE2	Ulva prolifera	Scaffold2.1143	Ulva_prolifera_Scaffold2.1143
4-α-glucanotransferase	DPE2	Vibrio mimicus	WP_001070811.1	Vibrio_mimicus_WP_001070811.1
dual-specificity phosphatase starch excess 4	SEX4	Arabidopsis thaliana	NP_566960.1	Arabidopsis_thaliana_NP_566960.1
dual-specificity phosphatase starch excess 4	SEX4	Chlamydomonas reinhardtii	XP_001695668.1	Chlamydomonas_reinhardtii_XP_001695668.1
dual-specificity phosphatase starch excess 4	SEX4	Chondrus crispus	XP_005716002.1	Chondrus_crispus_XP_005716002.1
dual-specificity phosphatase starch excess 4	SEX4	Cyanidioschyzon merolae	XP_005539432.1	Cyanidioschyzon_merolae_XP_005539432.1
dual-specificity phosphatase starch excess 4	SEX4	Gracilariopsis chorda	PXF47666.1	Gracilariopsis_chorda_PXF47666.1
dual-specificity phosphatase starch excess 4	SEX4	Guillardia theta	XP_005824327.1	Guillardia_theta_XP_005824327.1
dual-specificity phosphatase starch excess 4	SEX4	Guillardia theta	XP_005818869.1	Guillardia_theta_XP_005818869.1
dual-specificity phosphatase starch excess 4	SEX4	Klebsormidium nitens	GAQ77869.1	Klebsormidium_nitens_GAQ77869.1
dual-specificity phosphatase starch excess 4	SEX4	Klebsormidium nitens	GAQ80576.1	Klebsormidium_nitens_GAQ80576.1
dual-specificity phosphatase starch excess 4	SEX4	Oxytricha trifallax	EJY86497.1	Oxytricha_trifallax_EJY86497.1
dual-specificity phosphatase starch excess 4	SEX4	Paramecium tetraurelia	CAK57701.1	Paramecium_tetraurelia_CAK57701.1
dual-specificity phosphatase starch excess 4	SEX4	Porphyra umbilicalis	OSX70104.1	Porphyra_umbilicalis_OSX70104.1
dual-specificity phosphatase starch excess 4	SEX4	Neopyropia yezoensis	scaffold_ZULJ_2070591	Neopyropia_yezoensis_scaffold_ZULJ_2070591
dual-specificity phosphatase starch excess 4	SEX4	Porphyridium purpureum	KAA8494343.1	Porphyridium_purpureum_KAA8494343.1
dual-specificity phosphatase starch excess 4	SEX4	Porphyridium purpureum	KAA8497612.1	Porphyridium_purpureum_KAA8497612.1
dual-specificity phosphatase starch excess 4	SEX4	Porphyridium purpureum	KAA8499923.1	Porphyridium_purpureum_KAA8499923.1
dual-specificity phosphatase starch excess 4	SEX4	Neoporphyra haitanensis	ph06018.t1	Neoporphyra_haitanensis_ph06018.t1
dual-specificity phosphatase starch excess 4	SEX4	Stylonychia lemnae	CDW83192.1	Stylonychia_lemnae_CDW83192.1
dual-specificity phosphatase starch excess 4	SEX4	Symbiodinium minutum	017500.t1	Symbiodinium_minutum_017500.t1
dual-specificity phosphatase starch excess 4	SEX4	Tetrahymena thermophila	EAR89845.2	Tetrahymena_thermophila_EAR89845.2
dual specificity phosphatase	DSP	Acinetobacter haemolyticus	WP_017394632.1	Acinetobacter_haemolyticus_WP_017394632.1
dual specificity phosphatase	DSP	Acinetobacter johnsonii	WP_004983635.1	Acinetobacter_johnsonii_WP_004983635.1
dual specificity phosphatase	DSP	Acinetobacter venetianus	WP_007482537.1	Acinetobacter_venetianus_WP_007482537.1
dual specificity phosphatase	DSP	Arabidopsis thaliana	NP_189003.1	Arabidopsis_thaliana_NP_189003.1
dual specificity phosphatase	DSP	Arabidopsis thaliana	NP_851066.2	Arabidopsis_thaliana_NP_851066.2
dual specificity phosphatase	DSP	Arabidopsis thaliana	NP_567561.1	Arabidopsis_thaliana_NP_567561.1
dual specificity phosphatase	DSP	Arabidopsis thaliana	NP_566383.1	Arabidopsis_thaliana_NP_566383.1
dual specificity phosphatase	DSP	Ascoidea rubescens	XP_020050708.1	Ascoidea_rubescens_XP_020050708.1
dual specificity phosphatase	DSP	Calothrix desertica	WP_127081499.1	Calothrix_desertica_WP_127081499.1
dual specificity phosphatase	DSP	Candida dubliniensis	XP_002417584.1	Candida_dubliniensis_XP_002417584.1
dual specificity phosphatase	DSP	Chlamydomonas reinhardtii	XP_001693255.1	Chlamydomonas_reinhardtii_XP_001693255.1
dual specificity phosphatase	DSP	Chlamydomonas reinhardtii	XP_001695121.1	Chlamydomonas_reinhardtii_XP_001695121.1
dual specificity phosphatase	DSP	Desulfurococcus amylolyticus	AFL66469.1	Desulfurococcus_amylolyticus_AFL66469.1
dual specificity phosphatase	DSP	Desulfurococcus mucosus	ADV64913.1	Desulfurococcus_mucosus_ADV64913.1
dual specificity phosphatase	DSP	Guillardia theta	XP_005824920.1	Guillardia_theta_XP_005824920.1
dual specificity phosphatase	DSP	Guillardia theta	XP_005840299.1	Guillardia_theta_XP_005840299.1
dual specificity phosphatase	DSP	Klebsormidium nitens	GAQ81461.1	Klebsormidium_nitens_GAQ81461.1
dual specificity phosphatase	DSP	Klebsormidium nitens	GAQ85912.1	Klebsormidium_nitens_GAQ85912.1
dual specificity phosphatase	DSP	Klebsormidium nitens	GAQ80403.1	Klebsormidium_nitens_GAQ80403.1
dual specificity phosphatase	DSP	Marssonina brunnea	XP_007297470.1	Marssonina_brunnea_XP_007297470.1
dual specificity phosphatase	DSP	Nostoc carneum	WP_096729553.1	Nostoc_carneum_WP_096729553.1
dual specificity phosphatase	DSP	Nostoc cycadae	WP_103124133.1	Nostoc_cycadae_WP_103124133.1
dual specificity phosphatase	DSP	Nostoc flagelliforme	WP_100902595.1	Nostoc_flagelliforme_WP_100902595.1
dual specificity phosphatase	DSP	Nostoc linckia	WP_099066228.1	Nostoc_linckia_WP_099066228.1
dual specificity phosphatase	DSP	Paracoccidioides lutzii	XP_002795705.1	Paracoccidioides_lutzii_XP_002795705.1
dual specificity phosphatase	DSP	Penicillium expansum	XP_016601616.1	Penicillium_expansum_XP_016601616.1
dual specificity phosphatase	DSP	Physcomitrella patens	XP_024385433.1	Physcomitrella_patens_XP_024385433.1
dual specificity phosphatase	DSP	Physcomitrella patens	XP_024360951.1	Physcomitrella_patens_XP_024360951.1
dual specificity phosphatase	DSP	Physcomitrella patens	XP_024362748.1	Physcomitrella_patens_XP_024362748.1
dual specificity phosphatase	DSP	Physcomitrella patens	XP_024358220.1	Physcomitrella_patens_XP_024358220.1
dual specificity phosphatase	DSP	Porphyridium purpureum	KAA8495784.1	Porphyridium_purpureum_KAA8495784.1
dual specificity phosphatase	DSP	Pseudomonas brassicacearum	WP_003196344.1	Pseudomonas_brassicacearum_WP_003196344.1
dual specificity phosphatase	DSP	Symbiodinium minutum	008256.t1	Symbiodinium_minutum_008256.t1
dual specificity phosphatase	DSP	Symbiodinium minutum	011161.t1	Symbiodinium_minutum_011161.t1
dual specificity phosphatase	DSP	Thermosphaera aggregans	ADG90741.1	Thermosphaera_aggregans_ADG90741.1
dual specificity phosphatase	DSP	Vulcanisaeta distributa	ADN49490.1	Vulcanisaeta_distributa_ADN49490.1
UDP-glucose- 4-epimerase	GALE	Acinetobacter baylyi	WP_004930756.1	Acinetobacter_baylyi_WP_004930756.1
UDP-glucose- 4-epimerase	GALE	Arabidopsis thaliana	NP_192834.1	Arabidopsis_thaliana_NP_192834.1
UDP-glucose- 4-epimerase	GALE	Arabidopsis thaliana	NP_194123.1	Arabidopsis_thaliana_NP_194123.1
UDP-glucose- 4-epimerase	GALE	Arabidopsis thaliana	Q9C7W7.1	Arabidopsis_thaliana_Q9C7W7.1
UDP-glucose- 4-epimerase	GALE	Arabidopsis thaliana	NP_564811.1	Arabidopsis_thaliana_NP_564811.1
UDP-glucose- 4-epimerase	GALE	Arabidopsis thaliana	NP_172738.1	Arabidopsis_thaliana_NP_172738.1
UDP-glucose- 4-epimerase	GALE	Arthrospira platensis	WP_014275115.1	Arthrospira_platensis_WP_014275115.1
UDP-glucose- 4-epimerase	GALE	Aspergillus glaucus	AKR71444.1	Aspergillus_glaucus_AKR71444.1
UDP-glucose- 4-epimerase	GALE	Chlamydomonas reinhardtii	XP_001698706.1	Chlamydomonas_reinhardtii_XP_001698706.1
UDP-glucose- 4-epimerase	GALE	Chlamydomonas reinhardtii	XP_001695212.1	Chlamydomonas_reinhardtii_XP_001695212.1
UDP-glucose- 4-epimerase	GALE	Chondrus crispus	XP_005712641.1	Chondrus_crispus_XP_005712641.1
UDP-glucose- 4-epimerase	GALE	Chondrus crispus	XP_005713995.1	Chondrus_crispus_XP_005713995.1
UDP-glucose- 4-epimerase	GALE	Crocosphaera watsonii	WP_007312339.1	Crocosphaera_watsonii_WP_007312339.1
UDP-glucose- 4-epimerase	GALE	Cyanidioschyzon merolae	XP_005535044.1	Cyanidioschyzon_merolae_XP_005535044.1
UDP-glucose- 4-epimerase	GALE	Cyanobacteria sp.HL 69	AUC60043.1	Cyanobacteria_sp.HL_69_AUC60043.1
UDP-glucose- 4-epimerase	GALE	Cyanophora paradoxa	Contig12336	Cyanophora_paradoxa_Contig12336
UDP-glucose- 4-epimerase	GALE	Ectocarpus siliculosus	CBJ29580.1	Ectocarpus_siliculosus_CBJ29580.1
UDP-glucose- 4-epimerase	GALE	Ectocarpus siliculosus	CBN78578.1	Ectocarpus_siliculosus_CBN78578.1
UDP-glucose- 4-epimerase	GALE	Emiliania huxleyi	XP_005787849.1	Emiliania_huxleyi_XP_005787849.1
UDP-glucose- 4-epimerase	GALE	Emiliania huxleyi	XP_005763016.1	Emiliania_huxleyi_XP_005763016.1
UDP-glucose- 4-epimerase	GALE	Emiliania huxleyi	XP_005774528.1	Emiliania_huxleyi_XP_005774528.1
UDP-glucose- 4-epimerase	GALE	Emiliania huxleyi	XP_005785299.1	Emiliania_huxleyi_XP_005785299.1
UDP-glucose- 4-epimerase	GALE	Emiliania huxleyi	XP_005768971.1	Emiliania_huxleyi_XP_005768971.1
UDP-glucose- 4-epimerase	GALE	Emiliania huxleyi	XP_005762700.1	Emiliania_huxleyi_XP_005762700.1
UDP-glucose- 4-epimerase	GALE	Escherichia coli	BAB34210.1	Escherichia_coli_BAB34210.1
UDP-glucose- 4-epimerase	GALE	Galdieria sulphuraria	EME31528	Galdieria_sulphuraria_EME31528
UDP-glucose- 4-epimerase	GALE	Gracilariopsis chorda	PXF46286.1	Gracilariopsis_chorda_PXF46286.1
UDP-glucose- 4-epimerase	GALE	Guillardia theta	XP_005837279.1	Guillardia_theta_XP_005837279.1
UDP-glucose- 4-epimerase	GALE	Guillardia theta	XP_005837285.1	Guillardia_theta_XP_005837285.1
UDP-glucose- 4-epimerase	GALE	Klebsormidium nitens	GAQ85169.1	Klebsormidium_nitens_GAQ85169.1
UDP-glucose- 4-epimerase	GALE	Klebsormidium nitens	GAQ92681.1	Klebsormidium_nitens_GAQ92681.1
UDP-glucose- 4-epimerase	GALE	Komagataella phaffii	CCA40288.1	Komagataella_phaffii_CCA40288.1
UDP-glucose- 4-epimerase	GALE	Mesorhizobium ciceri	AMX98753.1	Mesorhizobium_ciceri_AMX98753.1
UDP-glucose- 4-epimerase	GALE	Mesorhizobium ciceri	AMX99744.1	Mesorhizobium_ciceri_AMX99744.1
UDP-glucose- 4-epimerase	GALE	Microcystis aeruginosa	QHU83971.1	Microcystis_aeruginosa_QHU83971.1
UDP-glucose- 4-epimerase	GALE	Microcystis aeruginosa	QHU83178.1	Microcystis_aeruginosa_QHU83178.1
UDP-glucose- 4-epimerase	GALE	Nadsonia fulvescens	ODQ68681.1	Nadsonia_fulvescens_ODQ68681.1
UDP-glucose- 4-epimerase	GALE	Ostreococcus tauri	XP_003080726.1	Ostreococcus_tauri_XP_003080726.1
UDP-glucose- 4-epimerase	GALE	Ostreococcus tauri	XP_003081173.2	Ostreococcus_tauri_XP_003081173.2
UDP-glucose- 4-epimerase	GALE	Palaeococcus pacificus	WP_048165808.1	Palaeococcus_pacificus_WP_048165808.1
UDP-glucose- 4-epimerase	GALE	Phaeodactylum tricornutum	XP_002185705.1	Phaeodactylum_tricornutum_XP_002185705.1
UDP-glucose- 4-epimerase	GALE	Phaeodactylum tricornutum	XP_002179903.1	Phaeodactylum_tricornutum_XP_002179903.1
UDP-glucose- 4-epimerase	GALE	Physcomitrella patens	PNR28743.1	Physcomitrella_patens_PNR28743.1
UDP-glucose- 4-epimerase	GALE	Physcomitrella patens	PNR50117.1	Physcomitrella_patens_PNR50117.1
UDP-glucose- 4-epimerase	GALE	Physcomitrella patens	PNR32718.1	Physcomitrella_patens_PNR32718.1
UDP-glucose- 4-epimerase	GALE	Physcomitrella patens	PNR56881.1	Physcomitrella_patens_PNR56881.1
UDP-glucose- 4-epimerase	GALE	Physcomitrella patens	PNR42177.1	Physcomitrella_patens_PNR42177.1
UDP-glucose- 4-epimerase	GALE	Physcomitrella patens	PNR40970.1	Physcomitrella_patens_PNR40970.1
UDP-glucose- 4-epimerase	GALE	Physcomitrella patens	PNR60214.1	Physcomitrella_patens_PNR60214.1
UDP-glucose- 4-epimerase	GALE	Physcomitrella patens	PNR62570.1	Physcomitrella_patens_PNR62570.1
UDP-glucose- 4-epimerase	GALE	Porphyra umbilicalis	OSX71241.1	Porphyra_umbilicalis_OSX71241.1
UDP-glucose- 4-epimerase	GALE	Neopyropia yezoensis	scaffold_ZULJ_2009589	Neopyropia_yezoensis_scaffold_ZULJ_2009589
UDP-glucose- 4-epimerase	GALE	Porphyridium purpureum	KAA8496637.1	Porphyridium_purpureum_KAA8496637.1
UDP-glucose- 4-epimerase	GALE	Pseudogymnoascus verrucosus	OBT94636.1	Pseudogymnoascus_verrucosus_OBT94636.1
UDP-glucose- 4-epimerase	GALE	Neoporphyra haitanensis	ph04371.t1	Neoporphyra_haitanensis_ph04371.t1
UDP-glucose- 4-epimerase	GALE	Neoporphyra haitanensis	ph08044.t1	Neoporphyra_haitanensis_ph08044.t1
UDP-glucose- 4-epimerase	GALE	Rippkaea orientalis	WP_012796606.1	Rippkaea_orientalis_WP_012796606.1
UDP-glucose- 4-epimerase	GALE	Rippkaea orientalis	WP_015785125.1	Rippkaea_orientalis_WP_015785125.1
UDP-glucose- 4-epimerase	GALE	Saccharina japonica	scaffold4587g2272.t1	Saccharina_japonica_scaffold4587g2272.t1
UDP-glucose- 4-epimerase	GALE	Saccharina japonica	scaffold7295g1991.t1	Saccharina_japonica_scaffold7295g1991.t1
UDP-glucose- 4-epimerase	GALE	Saccharomyces cerevisiae	NP_009575.1	Saccharomyces_cerevisiae_NP_009575.1
UDP-glucose- 4-epimerase	GALE	Serratia plymuthica	WP_013812211.1	Serratia_plymuthica_WP_013812211.1
UDP-glucose- 4-epimerase	GALE	Serratia plymuthica	WP_013811898.1	Serratia_plymuthica_WP_013811898.1
UDP-glucose- 4-epimerase	GALE	Staphylothermus marinus	WP_011838594.1	Staphylothermus_marinus_WP_011838594.1
UDP-glucose- 4-epimerase	GALE	Symbiodinium sp.A3	s1_g1910.t1	Symbiodinium_sp.A3_s1_g1910.t1
UDP-glucose- 4-epimerase	GALE	Symbiodinium sp.A3	s4004_g3.t1	Symbiodinium_sp.A3_s4004_g3.t1
UDP-glucose- 4-epimerase	GALE	Thermococcus sibiricus	WP_015850277.1	Thermococcus_sibiricus_WP_015850277.1
UDP-glucose- 4-epimerase	GALE	Thermoproteus uzoniensis	WP_013680133.1	Thermoproteus_uzoniensis_WP_013680133.1
UDP-glucose- 4-epimerase	GALE	Yersinia rohdei	WP_004716558.1	Yersinia_rohdei_WP_004716558.1
glycerol-3-phosphate dehydrogenase	GPDH	Arabidopsis thaliana	NP_001324724.1	Arabidopsis_thaliana_NP_001324724.1
glycerol-3-phosphate dehydrogenase	GPDH	Arabidopsis thaliana	NP_187648.1	Arabidopsis_thaliana_NP_187648.1
glycerol-3-phosphate dehydrogenase	GPDH	Arabidopsis thaliana	NP_198877.1	Arabidopsis_thaliana_NP_198877.1
glycerol-3-phosphate dehydrogenase	GPDH	Archaeoglobus fulgidus	WP_010878372.1	Archaeoglobus_fulgidus_WP_010878372.1
glycerol-3-phosphate dehydrogenase	GPDH	Arthrospira platensis	WP_014276818.1	Arthrospira_platensis_WP_014276818.1
glycerol-3-phosphate dehydrogenase	GPDH	Chlamydomonas reinhardtii	XP_001690876.1	Chlamydomonas_reinhardtii_XP_001690876.1
glycerol-3-phosphate dehydrogenase	GPDH	Chlamydomonas reinhardtii	XP_001694910.1	Chlamydomonas_reinhardtii_XP_001694910.1
glycerol-3-phosphate dehydrogenase	GPDH	Chlamydomonas reinhardtii	XP_001693544.1	Chlamydomonas_reinhardtii_XP_001693544.1
glycerol-3-phosphate dehydrogenase	GPDH	Chlamydomonas reinhardtii	XP_001702598.1	Chlamydomonas_reinhardtii_XP_001702598.1
glycerol-3-phosphate dehydrogenase	GPDH	Chlamydomonas reinhardtii	XP_001689796.1	Chlamydomonas_reinhardtii_XP_001689796.1
glycerol-3-phosphate dehydrogenase	GPDH	Chlamydomonas reinhardtii	XP_001689798.1	Chlamydomonas_reinhardtii_XP_001689798.1
glycerol-3-phosphate dehydrogenase	GPDH	Chondrus crispus	XP_005710380.1	Chondrus_crispus_XP_005710380.1
glycerol-3-phosphate dehydrogenase	GPDH	Chondrus crispus	XP_005717176.1	Chondrus_crispus_XP_005717176.1
glycerol-3-phosphate dehydrogenase	GPDH	Cyanidioschyzon merolae	XP_005538677.1	Cyanidioschyzon_merolae_XP_005538677.1
glycerol-3-phosphate dehydrogenase	GPDH	Cyanidioschyzon merolae	XP_005536841.1	Cyanidioschyzon_merolae_XP_005536841.1
glycerol-3-phosphate dehydrogenase	GPDH	Cyanidioschyzon merolae	XP_005535472.1	Cyanidioschyzon_merolae_XP_005535472.1
glycerol-3-phosphate dehydrogenase	GPDH	Cyanobacteria sp.HL 69	AUC62180.1	Cyanobacteria_sp.HL_69_AUC62180.1
glycerol-3-phosphate dehydrogenase	GPDH	Cyanophora paradoxa	Contig26077	Cyanophora_paradoxa_Contig26077
glycerol-3-phosphate dehydrogenase	GPDH	Cyanophora paradoxa	Contig55334	Cyanophora_paradoxa_Contig55334
glycerol-3-phosphate dehydrogenase	GPDH	Cyanophora paradoxa	Contig8701	Cyanophora_paradoxa_Contig8701
glycerol-3-phosphate dehydrogenase	GPDH	Cyanophora paradoxa	Contig26336	Cyanophora_paradoxa_Contig26336
glycerol-3-phosphate dehydrogenase	GPDH	Emiliania huxleyi	XP_005760750.1	Emiliania_huxleyi_XP_005760750.1
glycerol-3-phosphate dehydrogenase	GPDH	Emiliania huxleyi	XP_005766016.1	Emiliania_huxleyi_XP_005766016.1
glycerol-3-phosphate dehydrogenase	GPDH	Emiliania huxleyi	XP_005774222.1	Emiliania_huxleyi_XP_005774222.1
glycerol-3-phosphate dehydrogenase	GPDH	Emiliania huxleyi	XP_005765879.1	Emiliania_huxleyi_XP_005765879.1
glycerol-3-phosphate dehydrogenase	GPDH	Emiliania huxleyi	XP_005761901.1	Emiliania_huxleyi_XP_005761901.1
glycerol-3-phosphate dehydrogenase	GPDH	Emiliania huxleyi	XP_005761021.1	Emiliania_huxleyi_XP_005761021.1
glycerol-3-phosphate dehydrogenase	GPDH	Emiliania huxleyi	XP_005768760.1	Emiliania_huxleyi_XP_005768760.1
glycerol-3-phosphate dehydrogenase	GPDH	Emiliania huxleyi	XP_005771563.1	Emiliania_huxleyi_XP_005771563.1
glycerol-3-phosphate dehydrogenase	GPDH	Emiliania huxleyi	XP_005771583.1	Emiliania_huxleyi_XP_005771583.1
glycerol-3-phosphate dehydrogenase	GPDH	Escherichia coli	BAB37692.1	Escherichia_coli_BAB37692.1
glycerol-3-phosphate dehydrogenase	GPDH	Escherichia coli	BAB36549.1	Escherichia_coli_BAB36549.1
glycerol-3-phosphate dehydrogenase	GPDH	Galdieria sulphuraria	EME30216	Galdieria_sulphuraria_EME30216
glycerol-3-phosphate dehydrogenase	GPDH	Galdieria sulphuraria	EME30215	Galdieria_sulphuraria_EME30215
glycerol-3-phosphate dehydrogenase	GPDH	Galdieria sulphuraria	EME31193	Galdieria_sulphuraria_EME31193
glycerol-3-phosphate dehydrogenase	GPDH	Galdieria sulphuraria	EME27982	Galdieria_sulphuraria_EME27982
glycerol-3-phosphate dehydrogenase	GPDH	Galdieria sulphuraria	EME27964	Galdieria_sulphuraria_EME27964
glycerol-3-phosphate dehydrogenase	GPDH	Gracilariopsis chorda	PXF43187.1	Gracilariopsis_chorda_PXF43187.1
glycerol-3-phosphate dehydrogenase	GPDH	Gracilariopsis chorda	PXF45610.1	Gracilariopsis_chorda_PXF45610.1
glycerol-3-phosphate dehydrogenase	GPDH	Gracilariopsis chorda	PXF46411.1	Gracilariopsis_chorda_PXF46411.1
glycerol-3-phosphate dehydrogenase	GPDH	Guillardia theta	XP_005829771.1	Guillardia_theta_XP_005829771.1
glycerol-3-phosphate dehydrogenase	GPDH	Guillardia theta	XP_005840363.1	Guillardia_theta_XP_005840363.1
glycerol-3-phosphate dehydrogenase	GPDH	Guillardia theta	XP_005826330.1	Guillardia_theta_XP_005826330.1
glycerol-3-phosphate dehydrogenase	GPDH	Guillardia theta	XP_005825533.1	Guillardia_theta_XP_005825533.1
glycerol-3-phosphate dehydrogenase	GPDH	Guillardia theta	XP_005820695.1	Guillardia_theta_XP_005820695.1
glycerol-3-phosphate dehydrogenase	GPDH	Klebsormidium nitens	GAQ91247.1	Klebsormidium_nitens_GAQ91247.1
glycerol-3-phosphate dehydrogenase	GPDH	Klebsormidium nitens	GAQ83499.1	Klebsormidium_nitens_GAQ83499.1
glycerol-3-phosphate dehydrogenase	GPDH	Klebsormidium nitens	GAQ81157.1	Klebsormidium_nitens_GAQ81157.1
glycerol-3-phosphate dehydrogenase	GPDH	Mesorhizobium ciceri	AMX99205.1	Mesorhizobium_ciceri_AMX99205.1
glycerol-3-phosphate dehydrogenase	GPDH	Mesorhizobium ciceri	AMY00357.1	Mesorhizobium_ciceri_AMY00357.1
glycerol-3-phosphate dehydrogenase	GPDH	Mesorhizobium ciceri	AMY02456.1	Mesorhizobium_ciceri_AMY02456.1
glycerol-3-phosphate dehydrogenase	GPDH	Mesorhizobium ciceri	AMX99198.1	Mesorhizobium_ciceri_AMX99198.1
glycerol-3-phosphate dehydrogenase	GPDH	Methanobrevibacter ruminantium	WP_012956986.1	Methanobrevibacter_ruminantium_WP_012956986.1
glycerol-3-phosphate dehydrogenase	GPDH	Methanobrevibacter smithii	WP_011954581.1	Methanobrevibacter_smithii_WP_011954581.1
glycerol-3-phosphate dehydrogenase	GPDH	Microcystis aeruginosa	QHU83782.1	Microcystis_aeruginosa_QHU83782.1
glycerol-3-phosphate dehydrogenase	GPDH	Nadsonia fulvescens	ODQ67759.1	Nadsonia_fulvescens_ODQ67759.1
glycerol-3-phosphate dehydrogenase	GPDH	Nadsonia fulvescens	ODQ67591.1	Nadsonia_fulvescens_ODQ67591.1
glycerol-3-phosphate dehydrogenase	GPDH	Nadsonia fulvescens	ODQ65609.1	Nadsonia_fulvescens_ODQ65609.1
glycerol-3-phosphate dehydrogenase	GPDH	Nadsonia fulvescens	ODQ63085.1	Nadsonia_fulvescens_ODQ63085.1
glycerol-3-phosphate dehydrogenase	GPDH	Nadsonia fulvescens	ODQ63633.1	Nadsonia_fulvescens_ODQ63633.1
glycerol-3-phosphate dehydrogenase	GPDH	Ostreococcus tauri	XP_003078928.1	Ostreococcus_tauri_XP_003078928.1
glycerol-3-phosphate dehydrogenase	GPDH	Ostreococcus tauri	XP_003074433.2	Ostreococcus_tauri_XP_003074433.2
glycerol-3-phosphate dehydrogenase	GPDH	Ostreococcus tauri	XP_003078065.1	Ostreococcus_tauri_XP_003078065.1
glycerol-3-phosphate dehydrogenase	GPDH	Phaeodactylum tricornutum	XP_002177310.1	Phaeodactylum_tricornutum_XP_002177310.1
glycerol-3-phosphate dehydrogenase	GPDH	Phaeodactylum tricornutum	XP_002176335.1	Phaeodactylum_tricornutum_XP_002176335.1
glycerol-3-phosphate dehydrogenase	GPDH	Phaeodactylum tricornutum	XP_002176334.1	Phaeodactylum_tricornutum_XP_002176334.1
glycerol-3-phosphate dehydrogenase	GPDH	Phaeodactylum tricornutum	XP_002182516.1	Phaeodactylum_tricornutum_XP_002182516.1
glycerol-3-phosphate dehydrogenase	GPDH	Phaeodactylum tricornutum	XP_002185887.1	Phaeodactylum_tricornutum_XP_002185887.1
glycerol-3-phosphate dehydrogenase	GPDH	Physcomitrella patens	PNR62042.1	Physcomitrella_patens_PNR62042.1
glycerol-3-phosphate dehydrogenase	GPDH	Physcomitrella patens	PNR60772.1	Physcomitrella_patens_PNR60772.1
glycerol-3-phosphate dehydrogenase	GPDH	Physcomitrella patens	PNR55364.1	Physcomitrella_patens_PNR55364.1
glycerol-3-phosphate dehydrogenase	GPDH	Physcomitrella patens	PNR39331.1	Physcomitrella_patens_PNR39331.1
glycerol-3-phosphate dehydrogenase	GPDH	Physcomitrella patens	PNR28597.1	Physcomitrella_patens_PNR28597.1
glycerol-3-phosphate dehydrogenase	GPDH	Physcomitrella patens	PNR49796.1	Physcomitrella_patens_PNR49796.1
glycerol-3-phosphate dehydrogenase	GPDH	Phytophtora infestans	XP_002999314.1	Phytophtora_infestans_XP_002999314.1
glycerol-3-phosphate dehydrogenase	GPDH	Phytophtora infestans	XP_002999316.1	Phytophtora_infestans_XP_002999316.1
glycerol-3-phosphate dehydrogenase	GPDH	Phytophtora infestans	XP_002904714.1	Phytophtora_infestans_XP_002904714.1
glycerol-3-phosphate dehydrogenase	GPDH	Phytophtora infestans	XP_002905779.1	Phytophtora_infestans_XP_002905779.1
glycerol-3-phosphate dehydrogenase	GPDH	Phytophtora sojae	XP_009514607.1	Phytophtora_sojae_XP_009514607.1
glycerol-3-phosphate dehydrogenase	GPDH	Phytophtora sojae	XP_009520655.1	Phytophtora_sojae_XP_009520655.1
glycerol-3-phosphate dehydrogenase	GPDH	Phytophtora sojae	XP_009536648.1	Phytophtora_sojae_XP_009536648.1
glycerol-3-phosphate dehydrogenase	GPDH	Porphyra umbilicalis	OSX81420.1	Porphyra_umbilicalis_OSX81420.1
glycerol-3-phosphate dehydrogenase	GPDH	Porphyra umbilicalis	OSX80098.1	Porphyra_umbilicalis_OSX80098.1
glycerol-3-phosphate dehydrogenase	GPDH	Porphyra umbilicalis	OSX76094.1	Porphyra_umbilicalis_OSX76094.1
glycerol-3-phosphate dehydrogenase	GPDH	Neopyropia yezoensis	scaffold_ZULJ_2072499	Neopyropia_yezoensis_scaffold_ZULJ_2072499
glycerol-3-phosphate dehydrogenase	GPDH	Neopyropia yezoensis	scaffold_ZULJ_2001678	Neopyropia_yezoensis_scaffold_ZULJ_2001678
glycerol-3-phosphate dehydrogenase	GPDH	Porphyridium purpureum	KAA8495057.1	Porphyridium_purpureum_KAA8495057.1
glycerol-3-phosphate dehydrogenase	GPDH	Porphyridium purpureum	KAA8496962.1	Porphyridium_purpureum_KAA8496962.1
glycerol-3-phosphate dehydrogenase	GPDH	Porphyridium purpureum	KAA8492355.1	Porphyridium_purpureum_KAA8492355.1
glycerol-3-phosphate dehydrogenase	GPDH	Porphyridium purpureum	KAA8492338.1	Porphyridium_purpureum_KAA8492338.1
glycerol-3-phosphate dehydrogenase	GPDH	Porphyridium purpureum	KAA8491041.1	Porphyridium_purpureum_KAA8491041.1
glycerol-3-phosphate dehydrogenase	GPDH	Neoporphyra haitanensis	ph00687.t1	Neoporphyra_haitanensis_ph00687.t1
glycerol-3-phosphate dehydrogenase	GPDH	Neoporphyra haitanensis	ph01923.t1	Neoporphyra_haitanensis_ph01923.t1
glycerol-3-phosphate dehydrogenase	GPDH	Neoporphyra haitanensis	ph05255.t1	Neoporphyra_haitanensis_ph05255.t1
glycerol-3-phosphate dehydrogenase	GPDH	Rippkaea orientalis	WP_015785121.1	Rippkaea_orientalis_WP_015785121.1
glycerol-3-phosphate dehydrogenase	GPDH	Saccharina japonica	scaffold1492g1295.t1	Saccharina_japonica_scaffold1492g1295.t1
glycerol-3-phosphate dehydrogenase	GPDH	Saccharina japonica	scaffold6642g900.t1	Saccharina_japonica_scaffold6642g900.t1
glycerol-3-phosphate dehydrogenase	GPDH	Saccharomyces cerevisiae	NP_012111.1	Saccharomyces_cerevisiae_NP_012111.1
glycerol-3-phosphate dehydrogenase	GPDH	Saccharomyces cerevisiae	NP_010262.1	Saccharomyces_cerevisiae_NP_010262.1
glycerol-3-phosphate dehydrogenase	GPDH	Saccharomyces cerevisiae	NP_014582.1	Saccharomyces_cerevisiae_NP_014582.1
glycerol-3-phosphate dehydrogenase	GPDH	Symbiodinium sp.A3	s232_g13.t1	Symbiodinium_sp.A3_s232_g13.t1
glycerol-3-phosphate dehydrogenase	GPDH	Symbiodinium sp.A3	s1_g570.t1	Symbiodinium_sp.A3_s1_g570.t1
glycerol-3-phosphate dehydrogenase	GPDH	Symbiodinium sp.A3	s1_g986.t1	Symbiodinium_sp.A3_s1_g986.t1
glycerol-3-phosphate dehydrogenase	GPDH	Symbiodinium sp.A3	s2579_g3.t1	Symbiodinium_sp.A3_s2579_g3.t1
glycerol-3-phosphate dehydrogenase	GPDH	Symbiodinium sp.A3	s1_g309.t1	Symbiodinium_sp.A3_s1_g309.t1
glycerol-3-phosphate dehydrogenase	GPDH	Symbiodinium sp.A3	s1398_g2.t1	Symbiodinium_sp.A3_s1398_g2.t1
Glycerol kinase	GK	Arabidopsis thaliana	NP_974705.1	Arabidopsis_thaliana_NP_974705.1
Glycerol kinase	GK	Aspergillus luchuensis	GAT25886.1	Aspergillus_luchuensis_GAT25886.1
Glycerol kinase	GK	Aureococcus anophagefferens	XP_009036477.1	Aureococcus_anophagefferens_XP_009036477.1
Glycerol kinase	GK	Bacillus Halmapalus	WP_078381682.1	Bacillus_Halmapalus_WP_078381682.1
Glycerol kinase	GK	Bacillus licheniformis	AAU22560.1	Bacillus_licheniformis_AAU22560.1
Glycerol kinase	GK	Candida auris	GBL52291.1	Candida_auris_GBL52291.1
Glycerol kinase	GK	Chara braunii	GBG63143.1	Chara_braunii_GBG63143.1
Glycerol kinase	GK	Chara braunii	GBG80053.1	Chara_braunii_GBG80053.1
Glycerol kinase	GK	Chlamydomonas reinhardtii	XP_001692205.1	Chlamydomonas_reinhardtii_XP_001692205.1
Glycerol kinase	GK	Chondrus crispus	XP_005711408.1	Chondrus_crispus_XP_005711408.1
Glycerol kinase	GK	Cladosiphon okamuranus	s010_4024.t1	Cladosiphon_okamuranus_s010_4024.t1
Glycerol kinase	GK	Cyanidioschyzon merolae	XP_005534904.1	Cyanidioschyzon_merolae_XP_005534904.1
Glycerol kinase	GK	Cyanophora paradoxa	Contig38850	Cyanophora_paradoxa_Contig38850
Glycerol kinase	GK	Ectocarpus siliculosus	CBN80241.1	Ectocarpus_siliculosus_CBN80241.1
Glycerol kinase	GK	Emiliania huxleyi	XP_005768900.1	Emiliania_huxleyi_XP_005768900.1
Glycerol kinase	GK	Emiliania huxleyi	XP_005779427.1	Emiliania_huxleyi_XP_005779427.1
Glycerol kinase	GK	Escherichia coli	BAB38274.1	Escherichia_coli_BAB38274.1
Glycerol kinase	GK	Galdieria sulphuraria	EME32543	Galdieria_sulphuraria_EME32543
Glycerol kinase	GK	Galdieria sulphuraria	EME26383	Galdieria_sulphuraria_EME26383
Glycerol kinase	GK	Gracilariopsis chorda	PXF48880.1	Gracilariopsis_chorda_PXF48880.1
Glycerol kinase	GK	Guillardia theta	XP_005823729.1	Guillardia_theta_XP_005823729.1
Glycerol kinase	GK	Klebsormidium nitens	GAQ83616.1	Klebsormidium_nitens_GAQ83616.1
Glycerol kinase	GK	Laccaria bicolor	EDR14050.1	Laccaria_bicolor_EDR14050.1
Glycerol kinase	GK	Mesorhizobium ciceri	AMY00364.1	Mesorhizobium_ciceri_AMY00364.1
Glycerol kinase	GK	Nadsonia fulvescens	ODQ65822.1	Nadsonia_fulvescens_ODQ65822.1
Glycerol kinase	GK	Oryza sativa	NP_001054071.1	Oryza_sativa_NP_001054071.1
Glycerol kinase	GK	Ostreococcus lucimarinus	XP_001416856.1	Ostreococcus_lucimarinus_XP_001416856.1
Glycerol kinase	GK	Ostreococcus tauri	XP_022838424.1	Ostreococcus_tauri_XP_022838424.1
Glycerol kinase	GK	Palaeococcus pacificus	WP_048165578.1	Palaeococcus_pacificus_WP_048165578.1
Glycerol kinase	GK	Palaeococcus pacificus	WP_048164555.1	Palaeococcus_pacificus_WP_048164555.1
Glycerol kinase	GK	Phaeodactylum tricornutum	XP_002186151.1	Phaeodactylum_tricornutum_XP_002186151.1
Glycerol kinase	GK	Physcomitrella patens	PNR53795.1	Physcomitrella_patens_PNR53795.1
Glycerol kinase	GK	Phytophtora infestans	XP_002896751.1	Phytophtora_infestans_XP_002896751.1
Glycerol kinase	GK	Phytophtora sojae	XP_009522980.1	Phytophtora_sojae_XP_009522980.1
Glycerol kinase	GK	Phytophtora sojae	XP_009514634.1	Phytophtora_sojae_XP_009514634.1
Glycerol kinase	GK	Porphyra umbilicalis	OSX72467.1	Porphyra_umbilicalis_OSX72467.1
Glycerol kinase	GK	Neopyropia yezoensis	scaffold_ZULJ_2009038	Neopyropia_yezoensis_scaffold_ZULJ_2009038
Glycerol kinase	GK	Neoporphyra haitanensis	ph03288.t1	Neoporphyra_haitanensis_ph03288.t1
Glycerol kinase	GK	Saccharina japonica	scaffold7538g2486.t1	Saccharina_japonica_scaffold7538g2486.t1
Glycerol kinase	GK	Saccharomyces cerevisiae	EDN62459.1	Saccharomyces_cerevisiae_EDN62459.1
Glycerol kinase	GK	Saccharomyces cerevisiae	NP_011831.1	Saccharomyces_cerevisiae_NP_011831.1
Glycerol kinase	GK	Selaginella moellendorffii	EFJ13112.1	Selaginella_moellendorffii_EFJ13112.1
Glycerol kinase	GK	Selaginella moellendorffii	EFJ14127.1	Selaginella_moellendorffii_EFJ14127.1
Glycerol kinase	GK	Staphylothermus marinus	WP_011838568.1	Staphylothermus_marinus_WP_011838568.1
Glycerol kinase	GK	Sugiyamaella lignohabitans	XP_018736450.1	Sugiyamaella_lignohabitans_XP_018736450.1
Glycerol kinase	GK	Talaromyces islandicus	CRG84790.1	Talaromyces_islandicus_CRG84790.1
Glycerol kinase	GK	Thermococcus sibiricus	WP_015849049.1	Thermococcus_sibiricus_WP_015849049.1
Glycerol kinase	GK	Ulva compressa	UM098_0048.1	Ulva_compressa_UM098_0048.1
Glycerol kinase	GK	Ulva prolifera	Scaffold3.1950	Ulva_prolifera_Scaffold3.1950
Glycerol kinase	GK	Zostera marina	KMZ56316.1	Zostera_marina_KMZ56316.1
Glycerol kinase	GK	Zostera marina	KMZ76039.1	Zostera_marina_KMZ76039.1
Trehalose-6-phosphate synthatase	TPS	Arabidopsis thaliana	NP_001319403.1	Arabidopsis_thaliana_NP_001319403.1
Trehalose-6-phosphate synthatase	TPS	Arabidopsis thaliana	NP_173142.2	Arabidopsis_thaliana_NP_173142.2
Trehalose-6-phosphate synthatase	TPS	Arabidopsis thaliana	NP_173143.4	Arabidopsis_thaliana_NP_173143.4
Trehalose-6-phosphate synthatase	TPS	Arabidopsis thaliana	NP_194485.1	Arabidopsis_thaliana_NP_194485.1
Trehalose-6-phosphate synthatase	TPS	Arabidopsis thaliana	NP_567538.1	Arabidopsis_thaliana_NP_567538.1
Trehalose-6-phosphate synthatase	TPS	Arabidopsis thaliana	NP_001322467.1	Arabidopsis_thaliana_NP_001322467.1
Trehalose-6-phosphate synthatase	TPS	Arabidopsis thaliana	NP_177186.2	Arabidopsis_thaliana_NP_177186.2
Trehalose-6-phosphate synthatase	TPS	Arabidopsis thaliana	NP_173799.1	Arabidopsis_thaliana_NP_173799.1
Trehalose-6-phosphate synthatase	TPS	Arabidopsis thaliana	NP_001322706.1	Arabidopsis_thaliana_NP_001322706.1
Trehalose-6-phosphate synthatase	TPS	Arabidopsis thaliana	NP_179460.1	Arabidopsis_thaliana_NP_179460.1
Trehalose-6-phosphate synthatase	TPS	Arabidopsis thaliana	NP_172129.1	Arabidopsis_thaliana_NP_172129.1
Trehalose-6-phosphate synthatase	TPS	Aureococcus anophagefferens	XP_009034302.1	Aureococcus_anophagefferens_XP_009034302.1
Trehalose-6-phosphate synthatase	TPS	Aureococcus anophagefferens	XP_009039262.1	Aureococcus_anophagefferens_XP_009039262.1
Trehalose-6-phosphate synthatase	TPS	Aureococcus anophagefferens	XP_009038176.1	Aureococcus_anophagefferens_XP_009038176.1
Trehalose-6-phosphate synthatase	TPS	Aureococcus anophagefferens	XP_009043191.1	Aureococcus_anophagefferens_XP_009043191.1
Trehalose-6-phosphate synthatase	TPS	Aureococcus anophagefferens	XP_009034954.1	Aureococcus_anophagefferens_XP_009034954.1
Trehalose-6-phosphate synthatase	TPS	Aureococcus anophagefferens	XP_009036724.1	Aureococcus_anophagefferens_XP_009036724.1
Trehalose-6-phosphate synthatase	TPS	Chlamydomonas reinhardtii	XP_001692098.1	Chlamydomonas_reinhardtii_XP_001692098.1
Trehalose-6-phosphate synthatase	TPS	Chlamydomonas reinhardtii	XP_001698066.1	Chlamydomonas_reinhardtii_XP_001698066.1
Trehalose-6-phosphate synthatase	TPS	Chondrus crispus	XP_005713306.1	Chondrus_crispus_XP_005713306.1
Trehalose-6-phosphate synthatase	TPS	Chondrus crispus	XP_005712424.1	Chondrus_crispus_XP_005712424.1
Trehalose-6-phosphate synthatase	TPS	Chondrus crispus	XP_005710571.1	Chondrus_crispus_XP_005710571.1
Trehalose-6-phosphate synthatase	TPS	Chondrus crispus	XP_005713653.1	Chondrus_crispus_XP_005713653.1
Trehalose-6-phosphate synthatase	TPS	Crocosphaera watsonii	WP_007311683.1	Crocosphaera_watsonii_WP_007311683.1
Trehalose-6-phosphate synthatase	TPS	Crocosphaera watsonii	WP_007305666.1	Crocosphaera_watsonii_WP_007305666.1
Trehalose-6-phosphate synthatase	TPS	Cyanidioschyzon merolae	XP_005537475.1	Cyanidioschyzon_merolae_XP_005537475.1
Trehalose-6-phosphate synthatase	TPS	Cyanidioschyzon merolae	XP_005537876.1	Cyanidioschyzon_merolae_XP_005537876.1
Trehalose-6-phosphate synthatase	TPS	Cyanidioschyzon merolae	XP_005536433.1	Cyanidioschyzon_merolae_XP_005536433.1
Trehalose-6-phosphate synthatase	TPS	Cyanidioschyzon merolae	XP_005538831.1	Cyanidioschyzon_merolae_XP_005538831.1
Trehalose-6-phosphate synthatase	TPS	Cyanobacteria TDX16	OWY73040.1	Cyanobacteria_TDX16_OWY73040.1
Trehalose-6-phosphate synthatase	TPS	Cyanophora paradoxa	Contig17937	Cyanophora_paradoxa_Contig17937
Trehalose-6-phosphate synthatase	TPS	Cyanophora paradoxa	Contig12796	Cyanophora_paradoxa_Contig12796
Trehalose-6-phosphate synthatase	TPS	Cyanophora paradoxa	Contig9384	Cyanophora_paradoxa_Contig9384
Trehalose-6-phosphate synthatase	TPS	Cyanophora paradoxa	Contig8724	Cyanophora_paradoxa_Contig8724
Trehalose-6-phosphate synthatase	TPS	Emiliania huxleyi	XP_005760783.1	Emiliania_huxleyi_XP_005760783.1
Trehalose-6-phosphate synthatase	TPS	Emiliania huxleyi	XP_005777673.1	Emiliania_huxleyi_XP_005777673.1
Trehalose-6-phosphate synthatase	TPS	Emiliania huxleyi	XP_005777520.1	Emiliania_huxleyi_XP_005777520.1
Trehalose-6-phosphate synthatase	TPS	Emiliania huxleyi	XP_005760334.1	Emiliania_huxleyi_XP_005760334.1
Trehalose-6-phosphate synthatase	TPS	Emiliania huxleyi	XP_005780604.1	Emiliania_huxleyi_XP_005780604.1
Trehalose-6-phosphate synthatase	TPS	Emiliania huxleyi	XP_005777757.1	Emiliania_huxleyi_XP_005777757.1
Trehalose-6-phosphate synthatase	TPS	Emiliania huxleyi	XP_005792862.1	Emiliania_huxleyi_XP_005792862.1
Trehalose-6-phosphate synthatase	TPS	Emiliania huxleyi	XP_005760548.1	Emiliania_huxleyi_XP_005760548.1
Trehalose-6-phosphate synthatase	TPS	Emiliania huxleyi	XP_005792778.1	Emiliania_huxleyi_XP_005792778.1
Trehalose-6-phosphate synthatase	TPS	Erwinia amylovora	WP_004158567.1	Erwinia_amylovora_WP_004158567.1
Trehalose-6-phosphate synthatase	TPS	Escherichia coli	BAB36027.1	Escherichia_coli_BAB36027.1
Trehalose-6-phosphate synthatase	TPS	Galdieria sulphuraria	EME32831	Galdieria_sulphuraria_EME32831
Trehalose-6-phosphate synthatase	TPS	Galdieria sulphuraria	EME32832	Galdieria_sulphuraria_EME32832
Trehalose-6-phosphate synthatase	TPS	Galdieria sulphuraria	EME30539	Galdieria_sulphuraria_EME30539
Trehalose-6-phosphate synthatase	TPS	Galdieria sulphuraria	EME31717	Galdieria_sulphuraria_EME31717
Trehalose-6-phosphate synthatase	TPS	Galdieria sulphuraria	EME31718	Galdieria_sulphuraria_EME31718
Trehalose-6-phosphate synthatase	TPS	Galdieria sulphuraria	EME29908	Galdieria_sulphuraria_EME29908
Trehalose-6-phosphate synthatase	TPS	Gracilariopsis chorda	PXF43932.1	Gracilariopsis_chorda_PXF43932.1
Trehalose-6-phosphate synthatase	TPS	Gracilariopsis chorda	PXF40932.1	Gracilariopsis_chorda_PXF40932.1
Trehalose-6-phosphate synthatase	TPS	Gracilariopsis chorda	PXF48847.1	Gracilariopsis_chorda_PXF48847.1
Trehalose-6-phosphate synthatase	TPS	Gracilariopsis chorda	PXF44147.1	Gracilariopsis_chorda_PXF44147.1
Trehalose-6-phosphate synthatase	TPS	Guillardia theta	XP_005823293.1	Guillardia_theta_XP_005823293.1
Trehalose-6-phosphate synthatase	TPS	Guillardia theta	XP_005840302.1	Guillardia_theta_XP_005840302.1
Trehalose-6-phosphate synthatase	TPS	Guillardia theta	XP_005839880.1	Guillardia_theta_XP_005839880.1
Trehalose-6-phosphate synthatase	TPS	Guillardia theta	XP_005834609.1	Guillardia_theta_XP_005834609.1
Trehalose-6-phosphate synthatase	TPS	Klebsormidium nitens	GAQ82083.1	Klebsormidium_nitens_GAQ82083.1
Trehalose-6-phosphate synthatase	TPS	Klebsormidium nitens	GAQ78362.1	Klebsormidium_nitens_GAQ78362.1
Trehalose-6-phosphate synthatase	TPS	Komagataeibacter hansenii	WP_003617447.1	Komagataeibacter_hansenii_WP_003617447.1
Trehalose-6-phosphate synthatase	TPS	Methanobacterium paludis	WP_013826053.1	Methanobacterium_paludis_WP_013826053.1
Trehalose-6-phosphate synthatase	TPS	Methanothermobacter marburgensis	WP_013295161.1	Methanothermobacter_marburgensis_WP_013295161.1
Trehalose-6-phosphate synthatase	TPS	Microcystis aeruginosa	REJ57907.1	Microcystis_aeruginosa_REJ57907.1
Trehalose-6-phosphate synthatase	TPS	Nadsonia fulvescens	ODQ66935.1	Nadsonia_fulvescens_ODQ66935.1
Trehalose-6-phosphate synthatase	TPS	Nadsonia fulvescens	ODQ67122.1	Nadsonia_fulvescens_ODQ67122.1
Trehalose-6-phosphate synthatase	TPS	Nadsonia fulvescens	ODQ65330.1	Nadsonia_fulvescens_ODQ65330.1
Trehalose-6-phosphate synthatase	TPS	Nannochloropsis gaditana	XP_005852433.1	Nannochloropsis_gaditana_XP_005852433.1
Trehalose-6-phosphate synthatase	TPS	Phaeodactylum tricornutum	XP_002180425.1	Phaeodactylum_tricornutum_XP_002180425.1
Trehalose-6-phosphate synthatase	TPS	Phaeodactylum tricornutum	XP_002183251.1	Phaeodactylum_tricornutum_XP_002183251.1
Trehalose-6-phosphate synthatase	TPS	Picrophilus torridus	WP_011178010.1	Picrophilus_torridus_WP_011178010.1
Trehalose-6-phosphate synthatase	TPS	Porphyra umbilicalis	OSX79290.1	Porphyra_umbilicalis_OSX79290.1
Trehalose-6-phosphate synthatase	TPS	Porphyra umbilicalis	OSX81421.1	Porphyra_umbilicalis_OSX81421.1
Trehalose-6-phosphate synthatase	TPS	Neopyropia yezoensis	scaffold_ZULJ_2006940	Neopyropia_yezoensis_scaffold_ZULJ_2006940
Trehalose-6-phosphate synthatase	TPS	Neopyropia yezoensis	scaffold_ZULJ_2072688	Neopyropia_yezoensis_scaffold_ZULJ_2072688
Trehalose-6-phosphate synthatase	TPS	Neopyropia yezoensis	scaffold_ZULJ_2072875	Neopyropia_yezoensis_scaffold_ZULJ_2072875
Trehalose-6-phosphate synthatase	TPS	Neopyropia yezoensis	scaffold_ZULJ_2072874	Neopyropia_yezoensis_scaffold_ZULJ_2072874
Trehalose-6-phosphate synthatase	TPS	Porphyridium purpureum	KAA8495657.1	Porphyridium_purpureum_KAA8495657.1
Trehalose-6-phosphate synthatase	TPS	Porphyridium purpureum	KAA8495604.1	Porphyridium_purpureum_KAA8495604.1
Trehalose-6-phosphate synthatase	TPS	Porphyridium purpureum	KAA8496195.1	Porphyridium_purpureum_KAA8496195.1
Trehalose-6-phosphate synthatase	TPS	Porphyridium purpureum	KAA8497702.1	Porphyridium_purpureum_KAA8497702.1
Trehalose-6-phosphate synthatase	TPS	Porphyridium purpureum	KAA8490828.1	Porphyridium_purpureum_KAA8490828.1
Trehalose-6-phosphate synthatase	TPS	Porphyridium purpureum	KAA8495128.1	Porphyridium_purpureum_KAA8495128.1
Trehalose-6-phosphate synthatase	TPS	Porphyridium purpureum	KAA8496157.1	Porphyridium_purpureum_KAA8496157.1
Trehalose-6-phosphate synthatase	TPS	Neoporphyra haitanensis	ph10158.t1	Neoporphyra_haitanensis_ph10158.t1
Trehalose-6-phosphate synthatase	TPS	Neoporphyra haitanensis	ph10797.t1	Neoporphyra_haitanensis_ph10797.t1
Trehalose-6-phosphate synthatase	TPS	Neoporphyra haitanensis	ph07423.t1	Neoporphyra_haitanensis_ph07423.t1
Trehalose-6-phosphate synthatase	TPS	Neoporphyra haitanensis	ph00688.t1	Neoporphyra_haitanensis_ph00688.t1
Trehalose-6-phosphate synthatase	TPS	Rhizopus azygosporus	RCH86633.1	Rhizopus_azygosporus_RCH86633.1
Trehalose-6-phosphate synthatase	TPS	Rhizopus azygosporus	RCH85147.1	Rhizopus_azygosporus_RCH85147.1
Trehalose-6-phosphate synthatase	TPS	Rhizopus stolonifer	RCH91889.1	Rhizopus_stolonifer_RCH91889.1
Trehalose-6-phosphate synthatase	TPS	Saccharina japonica	scaffold4984g1123.t1	Saccharina_japonica_scaffold4984g1123.t1
Trehalose-6-phosphate synthatase	TPS	Saccharina japonica	scaffold1373g340.t1	Saccharina_japonica_scaffold1373g340.t1
Trehalose-6-phosphate synthatase	TPS	Saccharina japonica	scaffold3437g2330.t1	Saccharina_japonica_scaffold3437g2330.t1
Trehalose-6-phosphate synthatase	TPS	Saccharina japonica	scaffold187g1447.t1	Saccharina_japonica_scaffold187g1447.t1
Trehalose-6-phosphate synthatase	TPS	Saccharomyces cerevisiae	NP_009684.1	Saccharomyces_cerevisiae_NP_009684.1
Trehalose-6-phosphate synthatase	TPS	Saccharomyces cerevisiae	NP_010359.1	Saccharomyces_cerevisiae_NP_010359.1
Trehalose-6-phosphate synthatase	TPS	Saccharomyces cerevisiae	NP_013988.1	Saccharomyces_cerevisiae_NP_013988.1
Trehalose-6-phosphate synthatase	TPS	Saccharomyces cerevisiae	NP_013608.1	Saccharomyces_cerevisiae_NP_013608.1
Trehalose-6-phosphate synthatase	TPS	Thermoproteus uzoniensis	WP_052886074.1	Thermoproteus_uzoniensis_WP_052886074.1
Trehalose-6-phosphate phosphatase	TPP	Arabidopsis thaliana	NP_001332432.1	Arabidopsis_thaliana_NP_001332432.1
Trehalose-6-phosphate phosphatase	TPP	Arabidopsis thaliana	NP_192980.1	Arabidopsis_thaliana_NP_192980.1
Trehalose-6-phosphate phosphatase	TPP	Arabidopsis thaliana	NP_193990.1	Arabidopsis_thaliana_NP_193990.1
Trehalose-6-phosphate phosphatase	TPP	Arabidopsis thaliana	NP_564464.1	Arabidopsis_thaliana_NP_564464.1
Trehalose-6-phosphate phosphatase	TPP	Arabidopsis thaliana	NP_177932.1	Arabidopsis_thaliana_NP_177932.1
Trehalose-6-phosphate phosphatase	TPP	Arabidopsis thaliana	NP_173640.1	Arabidopsis_thaliana_NP_173640.1
Trehalose-6-phosphate phosphatase	TPP	Arabidopsis thaliana	NP_179809.2	Arabidopsis_thaliana_NP_179809.2
Trehalose-6-phosphate phosphatase	TPP	Arabidopsis thaliana	NP_195687.2	Arabidopsis_thaliana_NP_195687.2
Trehalose-6-phosphate phosphatase	TPP	Arabidopsis thaliana	NP_001318525.1	Arabidopsis_thaliana_NP_001318525.1
Trehalose-6-phosphate phosphatase	TPP	Arabidopsis thaliana	NP_201319.2	Arabidopsis_thaliana_NP_201319.2
Trehalose-6-phosphate phosphatase	TPP	Aureococcus anophagefferens	XP_009033172.1	Aureococcus_anophagefferens_XP_009033172.1
Trehalose-6-phosphate phosphatase	TPP	Aureococcus anophagefferens	XP_009038262.1	Aureococcus_anophagefferens_XP_009038262.1
Trehalose-6-phosphate phosphatase	TPP	Chlamydomonas reinhardtii	XP_001702356.1	Chlamydomonas_reinhardtii_XP_001702356.1
Trehalose-6-phosphate phosphatase	TPP	Cyanidioschyzon merolae	XP_005538088.1	Cyanidioschyzon_merolae_XP_005538088.1
Trehalose-6-phosphate phosphatase	TPP	Emiliania huxleyi	XP_005769603.1	Emiliania_huxleyi_XP_005769603.1
Trehalose-6-phosphate phosphatase	TPP	Emiliania huxleyi	XP_005760784.1	Emiliania_huxleyi_XP_005760784.1
Trehalose-6-phosphate phosphatase	TPP	Emiliania huxleyi	XP_005780280.1	Emiliania_huxleyi_XP_005780280.1
Trehalose-6-phosphate phosphatase	TPP	Emiliania huxleyi	XP_005777674.1	Emiliania_huxleyi_XP_005777674.1
Trehalose-6-phosphate phosphatase	TPP	Escherichia coli	BAB36028.1	Escherichia_coli_BAB36028.1
Trehalose-6-phosphate phosphatase	TPP	Galdieria sulphuraria	EME32830	Galdieria_sulphuraria_EME32830
Trehalose-6-phosphate phosphatase	TPP	Gracilariopsis chorda	PXF39830.1	Gracilariopsis_chorda_PXF39830.1
Trehalose-6-phosphate phosphatase	TPP	Klebsormidium nitens	GAQ88355.1	Klebsormidium_nitens_GAQ88355.1
Trehalose-6-phosphate phosphatase	TPP	Mesorhizobium ciceri	AMY03676.1	Mesorhizobium_ciceri_AMY03676.1
Trehalose-6-phosphate phosphatase	TPP	Mycobacterium tuberculosis	YP_009360768.1	Mycobacterium_tuberculosis_YP_009360768.1
Trehalose-6-phosphate phosphatase	TPP	Porphyra umbilicalis	OSX71022.1	Porphyra_umbilicalis_OSX71022.1
Trehalose-6-phosphate phosphatase	TPP	Porphyra umbilicalis	OSX71025.1	Porphyra_umbilicalis_OSX71025.1
Trehalose-6-phosphate phosphatase	TPP	Neopyropia yezoensis	scaffold_ZULJ_2072903	Neopyropia_yezoensis_scaffold_ZULJ_2072903
Trehalose-6-phosphate phosphatase	TPP	Porphyridium purpureum	KAA8492188.1	Porphyridium_purpureum_KAA8492188.1
Trehalose-6-phosphate phosphatase	TPP	Neoporphyra haitanensis	ph05156.t1	Neoporphyra_haitanensis_ph05156.t1
Trehalose-6-phosphate phosphatase	TPP	Neoporphyra haitanensis	ph05159.t1	Neoporphyra_haitanensis_ph05159.t1
Trehalose-6-phosphate phosphatase	TPP	Saccharina japonica	scaffold7782g461.t1	Saccharina_japonica_scaffold7782g461.t1
glucosyl-glycerol phosphate synthase	GGPS	Cyanobacteria aponinum	AFZ52557.1	Cyanobacteria_aponinum_AFZ52557.1
Glucosyl-glycerol phosphate synthase	GGPS	Cyanobacteria stanieri	AFZ47651.1	Cyanobacteria_stanieri_AFZ47651.1
Trehalose-6-phosphate synthatase	GGPS	Synechocystis sp.IPPAS B-1465	AVP91312.1	Synechocystis_sp.IPPAS_B-1465_AVP91312.1
Trehalose-6-phosphate synthatase	GGPS	Cyanobacteria sp.IPPAS B 1200	OEJ77565.1	Cyanobacteria_sp.IPPAS_B_1200_OEJ77565.1
α-galactosidase	GLA	Arabidopsis thaliana	NP_001031855.1	Arabidopsis_thaliana_NP_001031855.1
α-galactosidase	GLA	Arabidopsis thaliana	NP_196455.1	Arabidopsis_thaliana_NP_196455.1
α-galactosidase	GLA	Arabidopsis thaliana	NP_191190.2	Arabidopsis_thaliana_NP_191190.2
α-galactosidase	GLA	Aspergillus fumigatus	XP_001481538.1	Aspergillus_fumigatus_XP_001481538.1
α-galactosidase	GLA	Aureobasidium namibiae	XP_013432166.1	Aureobasidium_namibiae_XP_013432166.1
α-galactosidase	GLA	Aureococcus anophagefferens	XP_009039239.1	Aureococcus_anophagefferens_XP_009039239.1
α-galactosidase	GLA	Aureococcus anophagefferens	XP_009037907.1	Aureococcus_anophagefferens_XP_009037907.1
α-galactosidase	GLA	Aureococcus anophagefferens	XP_009032091.1	Aureococcus_anophagefferens_XP_009032091.1
α-galactosidase	GLA	Aureococcus anophagefferens	XP_009033492.1	Aureococcus_anophagefferens_XP_009033492.1
α-galactosidase	GLA	Aureococcus anophagefferens	XP_009032357.1	Aureococcus_anophagefferens_XP_009032357.1
α-galactosidase	GLA	Aureococcus anophagefferens	XP_009034129.1	Aureococcus_anophagefferens_XP_009034129.1
α-galactosidase	GLA	Chlamydomonas reinhardtii	XP_001690006.1	Chlamydomonas_reinhardtii_XP_001690006.1
α-galactosidase	GLA	Chondrus crispus	XP_005714660.1	Chondrus_crispus_XP_005714660.1
α-galactosidase	GLA	Cyanidioschyzon merolae	XP_005535862.1	Cyanidioschyzon_merolae_XP_005535862.1
α-galactosidase	GLA	Cyanophora paradoxa	Contig54257	Cyanophora_paradoxa_Contig54257
α-galactosidase	GLA	Emiliania huxleyi	XP_005775955.1	Emiliania_huxleyi_XP_005775955.1
α-galactosidase	GLA	Emiliania huxleyi	XP_005789345.1	Emiliania_huxleyi_XP_005789345.1
α-galactosidase	GLA	Emiliania huxleyi	XP_005757482.1	Emiliania_huxleyi_XP_005757482.1
α-galactosidase	GLA	Emiliania huxleyi	XP_005766832.1	Emiliania_huxleyi_XP_005766832.1
α-galactosidase	GLA	Emiliania huxleyi	XP_005757483.1	Emiliania_huxleyi_XP_005757483.1
α-galactosidase	GLA	Emiliania huxleyi	XP_005790358.1	Emiliania_huxleyi_XP_005790358.1
α-galactosidase	GLA	Emiliania huxleyi	XP_005792013.1	Emiliania_huxleyi_XP_005792013.1
α-galactosidase	GLA	Emiliania huxleyi	XP_005778825.1	Emiliania_huxleyi_XP_005778825.1
α-galactosidase	GLA	Emiliania huxleyi	XP_005758663.1	Emiliania_huxleyi_XP_005758663.1
α-galactosidase	GLA	Emiliania huxleyi	XP_005762426.1	Emiliania_huxleyi_XP_005762426.1
α-galactosidase	GLA	Emiliania huxleyi	XP_005756819.1	Emiliania_huxleyi_XP_005756819.1
α-galactosidase	GLA	Escherichia coli	NP_418543.1	Escherichia_coli_NP_418543.1
α-galactosidase	GLA	Fusarium odoratissimum	XP_031053890.1	Fusarium_odoratissimum_XP_031053890.1
α-galactosidase	GLA	Galdieria sulphuraria	EME27686	Galdieria_sulphuraria_EME27686
α-galactosidase	GLA	Galdieria sulphuraria	EME27687	Galdieria_sulphuraria_EME27687
α-galactosidase	GLA	Galdieria sulphuraria	EME29178	Galdieria_sulphuraria_EME29178
α-galactosidase	GLA	Galdieria sulphuraria	EME26353	Galdieria_sulphuraria_EME26353
α-galactosidase	GLA	Gracilariopsis chorda	PXF43996.1	Gracilariopsis_chorda_PXF43996.1
α-galactosidase	GLA	Gracilariopsis chorda	PXF44467.1	Gracilariopsis_chorda_PXF44467.1
α-galactosidase	GLA	Guillardia theta	XP_005823515.1	Guillardia_theta_XP_005823515.1
α-galactosidase	GLA	Guillardia theta	XP_005827544.1	Guillardia_theta_XP_005827544.1
α-galactosidase	GLA	Guillardia theta	XP_005833878.1	Guillardia_theta_XP_005833878.1
α-galactosidase	GLA	Guillardia theta	XP_005837101.1	Guillardia_theta_XP_005837101.1
α-galactosidase	GLA	Guillardia theta	XP_005833336.1	Guillardia_theta_XP_005833336.1
α-galactosidase	GLA	Guillardia theta	XP_005827812.1	Guillardia_theta_XP_005827812.1
α-galactosidase	GLA	Klebsormidium nitens	GAQ90193.1	Klebsormidium_nitens_GAQ90193.1
α-galactosidase	GLA	Klebsormidium nitens	GAQ84318.1	Klebsormidium_nitens_GAQ84318.1
α-galactosidase	GLA	Klebsormidium nitens	GAQ81181.1	Klebsormidium_nitens_GAQ81181.1
α-galactosidase	GLA	Klebsormidium nitens	GAQ82465.1	Klebsormidium_nitens_GAQ82465.1
α-galactosidase	GLA	Mesorhizobium ciceri	AMX96738.1	Mesorhizobium_ciceri_AMX96738.1
α-galactosidase	GLA	Mesorhizobium ciceri	AMX97490.1	Mesorhizobium_ciceri_AMX97490.1
α-galactosidase	GLA	Metarhizium acridum	XP_007811902.1	Metarhizium_acridum_XP_007811902.1
α-galactosidase	GLA	Palaeococcus pacificus	WP_048164822.1	Palaeococcus_pacificus_WP_048164822.1
α-galactosidase	GLA	Phaeodactylum tricornutum	XP_002185284.1	Phaeodactylum_tricornutum_XP_002185284.1
α-galactosidase	GLA	Physcomitrella patens	PNR35079.1	Physcomitrella_patens_PNR35079.1
α-galactosidase	GLA	Physcomitrella patens	PNR45410.1	Physcomitrella_patens_PNR45410.1
α-galactosidase	GLA	Porphyra umbilicalis	OSX69508.1	Porphyra_umbilicalis_OSX69508.1
α-galactosidase	GLA	Porphyra umbilicalis	OSX77948.1	Porphyra_umbilicalis_OSX77948.1
α-galactosidase	GLA	Porphyra umbilicalis	OSX73392.1	Porphyra_umbilicalis_OSX73392.1
α-galactosidase	GLA	Porphyra umbilicalis	OSX68494.1	Porphyra_umbilicalis_OSX68494.1
α-galactosidase	GLA	Neopyropia yezoensis	scaffold_ZULJ_2005039	Neopyropia_yezoensis_scaffold_ZULJ_2005039
α-galactosidase	GLA	Neopyropia yezoensis	scaffold_ZULJ_2072605	Neopyropia_yezoensis_scaffold_ZULJ_2072605
α-galactosidase	GLA	Neopyropia yezoensis	scaffold_ZULJ_2072868	Neopyropia_yezoensis_scaffold_ZULJ_2072868
α-galactosidase	GLA	Neopyropia yezoensis	scaffold_ZULJ_2062430	Neopyropia_yezoensis_scaffold_ZULJ_2062430
α-galactosidase	GLA	Porphyridium purpureum	KAA8492902.1	Porphyridium_purpureum_KAA8492902.1
α-galactosidase	GLA	Porphyridium purpureum	KAA8490530.1	Porphyridium_purpureum_KAA8490530.1
α-galactosidase	GLA	Porphyridium purpureum	KAA8495593.1	Porphyridium_purpureum_KAA8495593.1
α-galactosidase	GLA	Neoporphyra haitanensis	ph08573.t1	Neoporphyra_haitanensis_ph08573.t1
α-galactosidase	GLA	Neoporphyra haitanensis	ph02625.t1	Neoporphyra_haitanensis_ph02625.t1
α-galactosidase	GLA	Neoporphyra haitanensis	ph00656.t1	Neoporphyra_haitanensis_ph00656.t1
α-galactosidase	GLA	Neoporphyra haitanensis	ph05433.t1	Neoporphyra_haitanensis_ph05433.t1
α-galactosidase	GLA	Saccharomyces cerevisiae	CAA85740.1	Saccharomyces_cerevisiae_CAA85740.1
α-galactosidase	GLA	Staphylothermus marinus	ABN69809.1	Staphylothermus_marinus_ABN69809.1
α-galactosidase	GLA	Symbiodinium minutum	035498.t1	Symbiodinium_minutum_035498.t1
α-galactosidase	GLA	Symbiodinium minutum	036785.t1	Symbiodinium_minutum_036785.t1
α-galactosidase	GLA	Symbiodinium minutum	007095.t1	Symbiodinium_minutum_007095.t1
α-galactosidase	GLA	Symbiodinium minutum	025423.t1	Symbiodinium_minutum_025423.t1
α-galactosidase	GLA	Symbiodinium minutum	010510.t1	Symbiodinium_minutum_010510.t1
α-galactosidase	GLA	Symbiodinium minutum	007148.t1	Symbiodinium_minutum_007148.t1
α-galactosidase	GLA	Thermococcus sibiricus	KUK17302.1	Thermococcus_sibiricus_KUK17302.1
α-galactosidase	GLA	Thermoproteus uzoniensis	WP_013680263.1	Thermoproteus_uzoniensis_WP_013680263.1
α-galactosidase	GLA	Ulva compressa	UM002_0368.1	Ulva_compressa_UM002_0368.1
α-galactosidase	GLA	Ulva prolifera	Scaffold3.1771	Ulva_prolifera_Scaffold3.1771
galactose-1-phosphate uridylyltransferase	GALT	Arabidopsis thaliana	NP_197321.1	Arabidopsis_thaliana_NP_197321.1
galactose-1-phosphate uridylyltransferase	GALT	Arthrospira platensis	WP_014277487.1	Arthrospira_platensis_WP_014277487.1
galactose-1-phosphate uridylyltransferase	GALT	Chondrus crispus	CDF37201.1	Chondrus_crispus_CDF37201.1
galactose-1-phosphate uridylyltransferase	GALT	Citrobacter youngae	WP_006685421.1	Citrobacter_youngae_WP_006685421.1
galactose-1-phosphate uridylyltransferase	GALT	Cyanidioschyzon merolae	XP_005538000.1	Cyanidioschyzon_merolae_XP_005538000.1
galactose-1-phosphate uridylyltransferase	GALT	Cyanophora paradoxa	Contig53037	Cyanophora_paradoxa_Contig53037
galactose-1-phosphate uridylyltransferase	GALT	Dickeya dadantii	WP_013317046.1	Dickeya_dadantii_WP_013317046.1
galactose-1-phosphate uridylyltransferase	GALT	Escherichia coli	BAB34209.1	Escherichia_coli_BAB34209.1
galactose-1-phosphate uridylyltransferase	GALT	Galdieria sulphuraria	EME27183	Galdieria_sulphuraria_EME27183
galactose-1-phosphate uridylyltransferase	GALT	Gracilariopsis chorda	PXF41070.1	Gracilariopsis_chorda_PXF41070.1
galactose-1-phosphate uridylyltransferase	GALT	Guillardia theta	XP_005836443.1	Guillardia_theta_XP_005836443.1
galactose-1-phosphate uridylyltransferase	GALT	Klebsiella oxytoca	WP_004100358.1	Klebsiella_oxytoca_WP_004100358.1
galactose-1-phosphate uridylyltransferase	GALT	Marssonina brunnea	XP_007294520.1	Marssonina_brunnea_XP_007294520.1
galactose-1-phosphate uridylyltransferase	GALT	Nadsonia fulvescens	ODQ68673.1	Nadsonia_fulvescens_ODQ68673.1
galactose-1-phosphate uridylyltransferase	GALT	Neurospora crassa	XP_957029.1	Neurospora_crassa_XP_957029.1
galactose-1-phosphate uridylyltransferase	GALT	Oryza sativa	NP_001058995.2	Oryza_sativa_NP_001058995.2
galactose-1-phosphate uridylyltransferase	GALT	Palaeococcus pacificus	WP_048164825.1	Palaeococcus_pacificus_WP_048164825.1
galactose-1-phosphate uridylyltransferase	GALT	Physcomitrella patens	PNR36530.1	Physcomitrella_patens_PNR36530.1
galactose-1-phosphate uridylyltransferase	GALT	Physcomitrella patens	PNR59242.1	Physcomitrella_patens_PNR59242.1
galactose-1-phosphate uridylyltransferase	GALT	Porphyra umbilicalis	OSX72241.1	Porphyra_umbilicalis_OSX72241.1
galactose-1-phosphate uridylyltransferase	GALT	Neopyropia yezoensis	scaffold_ZULJ_2071820	Neopyropia_yezoensis_scaffold_ZULJ_2071820
galactose-1-phosphate uridylyltransferase	GALT	Neoporphyra haitanensis	ph04880.t1	Neoporphyra_haitanensis_ph04880.t1
galactose-1-phosphate uridylyltransferase	GALT	Rippkaea orientalis	WP_012596599.1	Rippkaea_orientalis_WP_012596599.1
galactose-1-phosphate uridylyltransferase	GALT	Saccharomyces cerevisiae	NP_009574.1	Saccharomyces_cerevisiae_NP_009574.1
galactose-1-phosphate uridylyltransferase	GALT	Schizosaccharomyces pombe	NP_596856.1	Schizosaccharomyces_pombe_NP_596856.1
galactose-1-phosphate uridylyltransferase	GALT	Selaginella moellendorffii	EFJ38273.1	Selaginella_moellendorffii_EFJ38273.1
galactose-1-phosphate uridylyltransferase	GALT	Selaginella moellendorffii	EFJ14949.1	Selaginella_moellendorffii_EFJ14949.1
galactose-1-phosphate uridylyltransferase	GALT	Serratia plymuthica	WP_013811942.1	Serratia_plymuthica_WP_013811942.1
galactose-1-phosphate uridylyltransferase	GALT	Staphylothermus marinus	WP_148676882.1	Staphylothermus_marinus_WP_148676882.1
galactose-1-phosphate uridylyltransferase	GALT	Talaromyces atroroseus	XP_020117432.1	Talaromyces_atroroseus_XP_020117432.1
galactose-1-phosphate uridylyltransferase	GALT	Thermococcus sibiricus	WP_048160226.1	Thermococcus_sibiricus_WP_048160226.1
galactose-1-phosphate uridylyltransferase	GALT	Thermoproteus uzoniensis	WP_013679571.1	Thermoproteus_uzoniensis_WP_013679571.1
galactose-1-phosphate uridylyltransferase	GALT	Yersinia rohdei	WP_004713384.1	Yersinia_rohdei_WP_004713384.1
galactose-1-phosphate uridylyltransferase	GALT	Zostera marina	KMZ75353.1	Zostera_marina_KMZ75353.1

## Sheet: Table S4
Supplementary Table S4. Summary of quality preprocessing of RNA sequencing data.
Sample	Raw Reads	Raw Bases(Gb)	Clean Reads	Clean Bases (Gb)	Q30%	GC%
CK-1	100326172	15.05	90094054	13.42	94.81	64.36
CK-2	73721110	11.06	67183446	10	94.49	64.04
CK-3	73278212	10.99	66647014	9.93	94.58	64.31
Dark-6h-1	63790110	95.69	56286662	8.38	94.77	64.34
Dark-6h-2	66937598	10.04	58336828	8.67	94.31	62.39
Dark-6h-3	71097714	10.66	59772858	8.8	94.19	64.02
Dark-24h-1	109303504	16.4	101965496	15.19	95.03	64.43
Dark-24h-2	188017674	28.2	173771270	25.89	94.88	64.34
Dark-24h-3	90727818	13.61	81833456	12.18	94.16	64.62
Dark-48h-1	90329506	13.55	81055116	12.06	94.18	64.51
Dark-48h-2	88925126	13.34	79742100	11.86	94.22	65
Dark-48h-3	86147610	12.92	76810714	11.43	94.54	64.73

## Sheet: Table S5
Supplementary Table S5. Mapping ratio statistics.
Sample	clean-reads	mapped-reads	mapped-rate(%)
CK-1	90094054	84237940	93.5
CK-2	67183446	62984480	93.75
CK-3	66647014	63048075	94.6
Dark-6h-1	56286662	51693670	91.84
Dark-6h-2	58336828	48040377	82.35
Dark-6h-3	59772858	53233707	89.06
Dark-24h-1	101965496	96173855	94.32
Dark-24h-2	173771270	164509261	94.67
Dark-24h-3	81833456	77815433	95.09
Dark-48h-1	81055116	76151281	93.95
Dark-48h-2	79742100	73530190	92.21
Dark-48h-3	76810714	71111359	92.58

## Sheet: Table S6
Supplementary Table S6. Gene Ontology (GO) functional annotation for differentially expressed genes (DEGs) of Neoporphyra haitanensis transcriptome under dark vs under control (CK).
Dark 6 h_vs_CK.DEG.down.lstGO.level
##total input seqs number with gos: 466
namespace	description	number	percent	id	genes
molecular_function	binding	180	0.386266	GO:0005488	ph03260;ph04362;ph06466;ph05602;ph01261;ph01264;ph06768;ph11484;ph01722;ph05261;ph05262;ph10661;ph10760;ph08923;ph09228;ph04926;ph06843;ph10346;ph05097;ph10939;ph08441;ph04322;ph02422;ph03427;ph04285;ph00453;ph00353;ph10835;ph03391;ph01101;ph04359;ph05635;ph07688;ph07686;ph02555;ph01075;ph03906;ph09267;ph06806;ph05353;ph08566;ph07790;ph02173;ph02177;ph01318;ph07077;ph11406;ph11400;ph07892;ph07954…
biological_process	cell proliferation	3	0.006438	GO:0008283	ph10346;ph01896;ph10898
cellular_component	supramolecular complex	7	0.015021	GO:0099080	ph04285;ph01459;ph11394;ph04948;ph11819;ph05587;ph08478
molecular_function	transporter activity	22	0.04721	GO:0005215	ph01033;ph04322;ph08748;ph08749;ph09145;ph07825;ph02357;ph02093;ph05968;ph05669;ph04432;ph07384;ph07430;ph02495;ph09123;ph03726;ph11953;ph02451;ph00587;ph04809;ph07429;ph09830
biological_process	reproductive process	41	0.087983	GO:0022414	ph04362;ph06466;ph06784;ph09701;ph01261;ph11310;ph08923;ph04926;ph11942;ph03427;ph11344;ph01075;ph08491;ph01283;ph07790;ph10473;ph06687;ph11394;ph11578;ph04423;ph09036;ph00517;ph04729;ph12004;ph04340;ph07139;phi00787;ph04948;ph01120;ph05431;ph02495;ph01304;ph08939;ph10378;ph04334;ph07597;ph02248;ph06639;ph05427;ph05587;ph04809
cellular_component	membrane-enclosed lumen	86	0.184549	GO:0031974	ph03260;ph11007;ph04362;ph11485;ph11549;ph01033;ph11942;ph10346;ph01447;ph04322;ph03391;ph05635;ph09965;ph10155;ph07077;ph04080;ph02077;ph06239;ph11655;ph10473;ph05950;ph01411;ph10994;ph08520;ph09036;ph00517;ph06853;ph04865;ph07758;ph06087;ph07139;ph06398;ph08957;ph09673;ph08824;ph00549;ph07246;ph03838;ph07885;ph08601;ph07611;ph11663;ph05800;ph05805;ph02298;ph05246;ph01338;ph11364;ph03651;ph03711…
biological_process	locomotion	2	0.004292	GO:0040011	ph08140;ph04809
biological_process	rhythmic process	1	0.002146	GO:0048511	ph10760
biological_process	immune system process	15	0.032189	GO:0002376	ph06069;ph10807;ph06340;ph10346;ph05950;ph06855;ph04729;ph06678;ph09253;ph06006;ph03619;ph09068;ph04334;ph10898;ph02543
molecular_function	catalytic activity	246	0.527897	GO:0003824	ph06067;ph03260;ph11007;ph04362;ph06466;ph05609;ph05602;ph06784;ph09701;ph02066;ph07544;ph11135;ph06010;ph11643;ph01261;ph01264;ph11310;ph01267;ph06768;ph11485;ph11484;ph03219;ph01142;ph01496;ph10807;ph10987;ph11549;ph02513;ph10661;ph10760;ph08923;ph04926;ph06340;ph06843;ph10346;ph01447;ph05097;ph08441;ph04322;ph02420;ph03427;ph03811;ph05644;ph00453;ph08748;ph10835;ph01101;ph04359;ph05635;ph09965…
biological_process	developmental process	88	0.188841	GO:0032502	ph04362;ph06466;ph06784;ph09701;ph01261;ph11310;ph02513;ph04926;ph06843;ph11942;ph10346;ph04322;ph03427;ph00455;ph00453;ph00353;ph04359;ph11344;ph01075;ph08491;ph05597;ph01283;ph08566;ph07790;ph00482;ph06075;ph06239;ph11655;ph10473;ph01486;ph06687;ph05950;ph01411;ph11394;ph11578;ph02503;ph08520;ph04423;ph09036;ph00517;ph09864;ph07916;ph04729;ph12004;ph04340;ph01640;ph07139;ph06398;ph05446;ph06678…
biological_process	carbon utilization	1	0.002146	GO:0015976	ph05097
molecular_function	structural molecule activity	9	0.019313	GO:0005198	ph07688;ph05353;ph06030;ph07139;ph04948;ph08733;ph11414;ph01120;ph02481
biological_process	biological regulation	150	0.321888	GO:0065007	ph03260;ph04362;ph06466;ph07544;ph11643;ph01267;ph10807;ph01722;ph02513;ph10760;ph08923;ph04926;ph06340;ph10346;ph01447;ph10939;ph04322;ph04285;ph03814;ph00353;ph01459;ph10835;ph03391;ph07686;ph06028;ph06344;ph06155;ph11344;ph06937;ph01075;ph09145;ph05597;ph06806;ph11536;ph01283;ph07790;ph02173;ph00482;ph07077;ph07072;ph11401;ph11400;ph07892;ph07954;ph07481;ph04080;ph06579;ph06207;ph10473;ph01486…
biological_process	metabolic process	310	0.665236	GO:0008152	ph11431;ph03260;ph11007;ph04362;ph05567;ph06466;ph05609;ph05602;ph06784;ph09701;ph02066;ph07544;ph11135;ph06010;ph11643;ph01264;ph11310;ph01267;ph06768;ph11484;ph03219;ph01142;ph01496;ph10807;ph10987;ph11549;ph02513;ph10661;ph10760;ph08923;ph09228;ph04926;ph06340;ph06843;ph11942;ph10346;ph01447;ph08441;ph04322;ph02422;ph02420;ph03427;ph03811;ph04285;ph05644;ph00453;ph00353;ph10835;ph03391;ph04359…
molecular_function	transcription regulator activity	8	0.017167	GO:0140110	ph00353;ph06028;ph10473;ph11746;ph06385;ph01304;ph02248;ph12021
biological_process	multicellular organismal process	80	0.171674	GO:0032501	ph04362;ph06466;ph06784;ph09701;ph01261;ph11310;ph08923;ph09228;ph04926;ph06843;ph11942;ph10346;ph04322;ph03427;ph00453;ph00353;ph04359;ph11344;ph01075;ph08491;ph05597;ph01283;ph08566;ph07790;ph00482;ph06075;ph06239;ph11655;ph10473;ph01486;ph06687;ph05950;ph01411;ph11394;ph11578;ph02503;ph08520;ph04423;ph09036;ph00517;ph09864;ph07916;ph04729;ph12004;ph01640;ph07139;ph06398;ph05446;ph06678;phi0078…
cellular_component	extracellular region	40	0.085837	GO:0005576	ph05064;ph01267;ph06843;ph10346;ph00453;ph10835;ph04359;ph03675;ph06937;ph08566;ph01411;ph11372;ph02503;ph08520;ph09864;ph06398;ph11803;ph05665;ph07562;ph09637;ph09635;ph07844;ph05500;ph07723;ph07725;ph03751;ph03754;ph11561;ph09068;ph08542;ph00533;ph10898;ph02543;ph08870;ph06639;ph10707;ph05341;ph10339;ph10836;ph05160
cellular_component	membrane part	40	0.085837	GO:0044425	ph01264;ph10987;ph04322;ph08748;ph06806;ph02812;ph07790;ph07796;ph02177;ph00482;ph07954;ph02605;ph05814;ph01411;ph08520;ph07282;ph07916;ph04340;ph02093;ph01640;ph05968;ph04948;ph07761;ph09491;ph05669;ph05662;ph02222;ph06217;ph02229;ph04432;ph10324;ph01891;ph06310;ph11363;ph00533;ph02451;ph00587;ph04809;ph09830;ph07734
cellular_component	organelle part	225	0.482833	GO:0044422	ph11431;ph06067;ph03260;ph11007;ph04362;ph05064;ph05609;ph06784;ph11135;ph01261;ph01264;ph11310;ph01267;ph06768;ph11485;ph03219;ph01142;ph10987;ph11549;ph10661;ph01033;ph11942;ph10346;ph01447;ph04322;ph04285;ph08748;ph08749;ph01459;ph10835;ph03391;ph05635;ph09965;ph03675;ph03773;ph09267;ph06806;ph10303;ph07228;ph02812;ph10160;ph07790;ph07796;ph07825;ph02177;ph10155;ph07077;ph07954;ph03457;ph04080…
cellular_component	membrane	153	0.328326	GO:0016020	ph06069;ph03260;ph05064;ph06466;ph05609;ph11135;ph01264;ph11310;ph01267;ph11485;ph03219;ph01142;ph10987;ph05261;ph05262;ph06843;ph10346;ph10939;ph04322;ph00455;ph00453;ph08748;ph08749;ph10835;ph04359;ph07688;ph06344;ph06155;ph06937;ph01075;ph09145;ph03906;ph06806;ph10303;ph11536;ph02812;ph07790;ph07796;ph07825;ph02177;ph00482;ph04251;ph11401;ph11400;ph07954;ph04080;ph06977;ph02357;ph02605;ph06687…
cellular_component	extracellular region part	8	0.017167	GO:0044421	ph10835;ph01411;ph08520;ph05500;ph07723;ph07725;ph00533;ph10836
molecular_function	antioxidant activity	7	0.015021	GO:0016209	ph10346;ph06579;ph09251;ph07409;ph06897;ph10898;ph07933
biological_process	multi-organism process	47	0.100858	GO:0051704	ph06069;ph01261;ph01496;ph10807;ph02513;ph08923;ph06340;ph11942;ph10346;ph10939;ph00353;ph11344;ph07790;ph04172;ph02357;ph05814;ph11394;ph11578;ph09036;ph09864;ph06855;ph12004;ph04340;ph07139;phi00787;ph04948;ph09491;ph01120;ph07885;ph10915;ph04788;ph02151;ph11746;ph02495;ph06006;ph03619;ph09068;ph11363;ph10378;ph10898;ph02543;ph02248;ph06639;ph05427;ph05587;ph10339;ph04809
biological_process	response to stimulus	183	0.392704	GO:0050896	ph11431;ph06069;ph03260;ph03266;ph02066;ph07544;ph11135;ph06010;ph11643;ph01264;ph01267;ph11485;ph11484;ph03219;ph01496;ph10807;ph02513;ph10760;ph08923;ph04926;ph06340;ph10346;ph10939;ph04322;ph03427;ph04285;ph00353;ph08749;ph03391;ph07688;ph06344;ph06155;ph03675;ph10230;ph11344;ph06937;ph01075;ph09145;ph03906;ph08491;ph05596;ph06806;ph08796;ph11536;ph01283;ph08569;ph04172;ph01318;ph00482;ph07077…
biological_process	cellular component organization or biogenesis	100	0.214592	GO:0071840	ph03260;ph01261;ph10760;ph08923;ph04926;ph11942;ph01447;ph03427;ph04285;ph08748;ph03391;ph07686;ph06155;ph03773;ph09145;ph08491;ph05597;ph06806;ph11536;ph05353;ph07228;ph02812;ph01283;ph10160;ph07790;ph00482;ph06075;ph11400;ph04080;ph06239;ph11655;ph06207;ph10473;ph01486;ph05814;ph05950;ph11394;ph02503;ph09036;ph04729;ph10821;ph04340;ph02093;ph01640;ph07139;ph01201;ph09673;ph10319;ph04948;ph04763…
cellular_component	organelle	311	0.667382	GO:0043226	ph11431;ph06069;ph06067;ph03260;ph11007;ph04362;ph05064;ph05609;ph06784;ph09701;ph07544;ph11135;ph01261;ph01264;ph11310;ph01267;ph06768;ph11485;ph03219;ph01142;ph11897;ph01722;ph10987;ph11549;ph01646;ph10661;ph04926;ph01033;ph11942;ph10346;ph01447;ph04322;ph03427;ph03811;ph04285;ph07869;ph00353;ph08748;ph08749;ph01459;ph10835;ph03391;ph01101;ph05635;ph09965;ph07688;ph07686;ph06344;ph02257;ph03675…
biological_process	cellular process	342	0.733906	GO:0009987	ph11431;ph03260;ph03266;ph11007;ph04362;ph05567;ph05609;ph05602;ph06784;ph09701;ph02066;ph07544;ph11135;ph06010;ph11643;ph01261;ph01264;ph11310;ph01267;ph06768;ph11485;ph11484;ph03219;ph01142;ph01496;ph10807;ph10987;ph11549;ph02513;ph10661;ph10760;ph08923;ph09228;ph04926;ph06340;ph06843;ph11942;ph10346;ph01447;ph08441;ph04322;ph02422;ph02420;ph03427;ph03811;ph04285;ph00455;ph05644;ph00453;ph00353…
cellular_component	synapse	1	0.002146	GO:0045202	ph07761
cellular_component	synapse part	1	0.002146	GO:0044456	ph07761
cellular_component	cell	414	0.888412	GO:0005623	ph11431;ph07165;ph06069;ph06067;ph03260;ph03266;ph11007;ph04362;ph05064;ph06466;ph05609;ph05602;ph06784;ph09701;ph07544;ph11135;ph06010;ph01261;ph01264;ph11310;ph01267;ph03687;ph06768;ph11485;ph03219;ph01142;ph10807;ph03696;ph03694;ph11897;ph01722;ph00143;ph10987;ph11549;ph02513;ph01646;ph05261;ph05262;ph10661;ph10760;ph08923;ph09228;ph04926;ph01033;ph06843;ph11942;ph10346;ph01447;ph05097;ph10939…
molecular_function	molecular function regulator	18	0.038627	GO:0098772	ph03260;ph10346;ph07790;ph07892;ph04080;ph06579;ph01411;ph08520;ph09864;ph04865;ph07409;ph02298;ph06626;ph06897;ph07773;ph00533;ph10898;ph07734
biological_process	reproduction	43	0.092275	GO:0000003	ph04362;ph06466;ph06784;ph09701;ph01261;ph11310;ph08923;ph04926;ph11942;ph03427;ph11344;ph01075;ph08491;ph01283;ph07790;ph07481;ph10473;ph06687;ph11394;ph11578;ph04423;ph09036;ph00517;ph04729;ph12004;ph04340;ph07139;phi00787;ph04948;ph01120;ph05665;ph05431;ph02495;ph01304;ph08939;ph10378;ph04334;ph07597;ph02248;ph06639;ph05427;ph05587;ph04809
cellular_component	symplast	32	0.06867	GO:0055044	ph01261;ph07688;ph03675;ph06937;ph08491;ph07072;ph06075;ph02503;ph00517;ph07214;ph03836;ph03248;ph06398;ph06717;ph08733;ph09491;ph01403;ph04431;ph11022;ph10734;ph05431;ph11969;ph07844;ph03754;ph06174;ph11363;ph10378;ph07058;ph03641;ph09695;ph09309;ph00564
cellular_component	cell part	414	0.888412	GO:0044464	ph11431;ph07165;ph06069;ph06067;ph03260;ph03266;ph11007;ph04362;ph05064;ph06466;ph05609;ph05602;ph06784;ph09701;ph07544;ph11135;ph06010;ph01261;ph01264;ph11310;ph01267;ph03687;ph06768;ph11485;ph03219;ph01142;ph10807;ph03696;ph03694;ph11897;ph01722;ph00143;ph10987;ph11549;ph02513;ph01646;ph05261;ph05262;ph10661;ph10760;ph08923;ph09228;ph04926;ph01033;ph06843;ph11942;ph10346;ph01447;ph05097;ph10939…
cellular_component	nucleoid	1	0.002146	GO:0009295	ph00371
biological_process	localization	54	0.11588	GO:0051179	ph04362;ph10987;ph01033;ph10346;ph04322;ph08748;ph08749;ph07686;ph09145;ph06806;ph02812;ph07790;ph07825;ph00482;ph07892;ph07954;ph06207;ph02357;ph05950;ph01411;ph11394;ph08520;ph09036;ph07758;ph04340;ph02093;ph06398;ph03665;ph05968;ph05669;ph05662;ph08601;ph02229;ph04788;ph05246;ph04432;ph07204;ph02481;ph07384;ph11746;ph02495;ph09123;ph03726;ph00533;ph07836;ph11953;ph02451;ph10898;ph02248;ph05587…
biological_process	biological adhesion	1	0.002146	GO:0022610	ph05500
molecular_function	molecular transducer activity	4	0.008584	GO:0060089	ph04926;ph06937;ph00759;ph07773
cellular_component	cell junction	34	0.072961	GO:0030054	ph01261;ph07688;ph03675;ph06937;ph08491;ph07072;ph06075;ph02503;ph00517;ph07214;ph03836;ph03248;ph06398;ph06717;ph08733;ph09491;ph01403;ph05246;ph04431;ph11022;ph10734;ph05431;ph11969;ph07844;ph03754;ph06174;ph11363;ph10378;ph07058;ph03641;ph09695;ph04809;ph09309;ph00564
biological_process	detoxification	12	0.025751	GO:0098754	ph02066;ph10346;ph04322;ph08569;ph06579;ph09251;ph07409;ph06897;ph02451;ph10898;ph04809;ph07933
biological_process	signaling	35	0.075107	GO:0023052	ph07544;ph11643;ph02513;ph04926;ph06340;ph06843;ph00453;ph04359;ph06344;ph06937;ph08566;ph00482;ph10473;ph05031;ph04729;ph04340;ph04294;ph07761;ph09491;ph08601;ph07562;ph09635;ph09561;ph06312;ph11561;ph03612;ph00759;ph11363;ph02451;ph02459;ph07597;ph09629;ph02248;ph10707;ph05341
cellular_component	protein-containing complex	113	0.242489	GO:0032991	ph07165;ph03260;ph04362;ph05064;ph06010;ph01261;ph01722;ph08923;ph04926;ph10346;ph10939;ph04322;ph03811;ph04285;ph08748;ph02634;ph01459;ph07688;ph03675;ph10230;ph06806;ph07228;ph02812;ph01283;ph10160;ph07790;ph07796;ph10155;ph00482;ph07077;ph11400;ph07892;ph07954;ph04080;ph06239;ph11655;ph06207;ph02605;ph10473;ph05814;ph05950;ph01411;ph11394;ph11578;ph10994;ph08520;ph09036;ph00517;ph06853;ph04865…
biological_process	growth	17	0.036481	GO:0040007	ph04926;ph05597;ph01283;ph07075;ph11400;ph07481;ph05814;ph10821;ph04164;ph04160;ph03627;ph11023;ph09203;ph11746;ph06679;ph07836;ph03385
Dark 6 h_vs_CK.DEG.up.lstGO.level2
##total input seqs number with gos: 473
namespace	description	number	percent	id	genes
molecular_function	binding	167	0.353066	GO:0005488	ph11003;ph02461;ph03868;ph05896;ph03214;ph11723;ph03591;ph05941;ph10966;ph01086;ph11266;ph11541;ph05260;ph08535;ph08925;ph08437;ph08922;ph04928;ph00684;ph06845;ph11865;ph05090;ph07908;ph04738;ph00458;ph09917;ph04737;ph06503;ph08191;ph06513;ph04354;ph02325;ph09616;ph05824;ph10628;ph09761;ph09762;ph04760;ph03176;ph03174;ph11095;ph10150;ph09827;ph10154;ph02670;ph08139;ph00090;ph05573;ph02074;ph07559…
biological_process	cell proliferation	3	0.006342	GO:0008283	ph10485;ph06927;ph07838
cellular_component	supramolecular complex	3	0.006342	GO:0099080	ph09784;ph10317;ph11419
molecular_function	transporter activity	68	0.143763	GO:0005215	ph04365;ph05606;ph02385;ph03695;ph01461;ph11898;ph10984;ph09223;ph09872;ph05416;ph05002;ph05414;ph10064;ph05488;ph07872;ph06022;ph06021;ph06438;ph10785;ph11581;ph08968;ph09047;ph08490;ph10301;ph07090;ph09729;ph11013;ph10581;ph05923;ph06191;ph02645;ph09602;ph04293;ph05284;ph08826;ph00645;ph09254;ph06219;ph03783;ph03787;ph07588;ph10340;ph11720;ph01402;ph02123;ph01473;ph06778;ph03588;ph01918;ph04400…
biological_process	reproductive process	37	0.078224	GO:0022414	ph03914;ph03868;ph09484;ph10485;ph05941;ph08535;ph08922;ph04320;ph02325;ph09616;ph05919;ph10154;ph11494;ph09854;ph11577;ph03271;ph01671;ph10357;ph10129;ph10539;ph06927;ph06664;ph05847;ph08600;ph06219;ph07588;ph05983;ph10340;ph04993;ph01402;ph06954;ph10337;ph10773;ph01917;ph05016;ph03824;ph09570
molecular_function	molecular transducer activity	2	0.004228	GO:0060089	ph08535;ph07908
cellular_component	membrane-enclosed lumen	73	0.154334	GO:0031974	ph11003;ph01650;ph03868;ph01086;ph11266;ph03285;ph05000;ph11865;ph11679;ph07908;ph08191;ph06513;ph11440;ph02325;ph09616;ph06021;ph04760;ph03174;ph09543;ph02056;ph10154;ph02670;ph07171;ph00090;ph01471;ph05923;ph01671;ph10296;ph05080;ph07917;ph12005;ph07147;ph10539;ph03249;ph01202;ph05847;ph01064;ph11243;ph08789;ph07769;ph00380;ph08600;ph11463;ph09599;ph09185;ph09745;ph09389;ph04993;ph10037;ph07657…
biological_process	rhythmic process	3	0.006342	GO:0048511	ph07908;ph09827;ph10636
biological_process	immune system process	14	0.029598	GO:0002376	ph03591;ph05941;ph02325;ph09543;ph03271;ph07917;ph10037;ph05370;ph07375;ph03824;ph01862;ph01228;ph07838;ph05047
molecular_function	catalytic activity	286	0.604651	GO:0003824	ph03914;ph03263;ph11003;ph07643;ph04248;ph09956;ph10979;ph10242;ph05896;ph09484;ph03214;ph11723;ph09968;ph05941;ph03692;ph10966;ph11242;ph11890;ph10748;ph11541;ph08535;ph08437;ph08922;ph00709;ph04928;ph04144;ph07742;ph09872;ph05000;ph05414;ph09878;ph06840;ph11865;ph05093;ph05090;ph11679;ph07908;ph04738;ph00458;ph04737;ph07863;ph06503;ph05488;ph10446;ph06513;ph04354;ph03884;ph02325;ph03880;ph05630…
biological_process	developmental process	78	0.164905	GO:0032502	ph03914;ph02461;ph10485;ph03591;ph09968;ph05941;ph08535;ph08437;ph05002;ph09878;ph11865;ph05090;ph04320;ph07908;ph04737;ph05488;ph02325;ph09616;ph06021;ph05919;ph09762;ph03173;ph05175;ph10150;ph10154;ph07178;ph02670;ph04085;ph02074;ph11494;ph11395;ph11396;ph11577;ph03271;ph08526;ph10581;ph01671;ph10357;ph10355;ph03418;ph12005;ph10129;ph10539;ph09602;ph09601;ph06927;ph11626;ph09678;ph05847;ph04972…
biological_process	multicellular organismal process	79	0.167019	GO:0032501	ph03914;ph02461;ph10485;ph03591;ph05941;ph08535;ph08437;ph08922;ph05002;ph09878;ph11865;ph05093;ph05090;ph04320;ph07908;ph04737;ph05488;ph02325;ph06021;ph09047;ph05919;ph09762;ph03173;ph05175;ph10154;ph07178;ph02074;ph11494;ph11395;ph11396;ph11577;ph03271;ph08526;ph10581;ph01671;ph10357;ph10355;ph12005;ph10129;ph09602;ph09601;ph05629;ph06927;ph09678;ph05847;ph04972;ph09098;ph08600;ph10502;ph04231…
biological_process	biological regulation	161	0.340381	GO:0065007	ph09956;ph02461;ph10979;ph02367;ph09484;ph10485;ph11723;ph03591;ph09968;ph03692;ph03695;ph01461;ph10966;ph11890;ph01086;ph10748;ph10985;ph03284;ph08535;ph08922;ph07745;ph09872;ph05002;ph05414;ph09878;ph06840;ph11865;ph05093;ph07908;ph04737;ph07863;ph05488;ph07872;ph08191;ph10446;ph09616;ph05824;ph06022;ph06021;ph10785;ph03672;ph09047;ph05919;ph03173;ph03174;ph05354;ph06228;ph05175;ph09827;ph10154…
biological_process	metabolic process	312	0.659619	GO:0008152	ph03914;ph03263;ph11003;ph07643;ph04248;ph09956;ph02461;ph10979;ph10242;ph05896;ph02367;ph09484;ph10485;ph03214;ph11723;ph03591;ph09968;ph05941;ph03692;ph01461;ph10966;ph11242;ph11890;ph01086;ph10748;ph11266;ph11541;ph03284;ph03285;ph08535;ph08925;ph08437;ph08922;ph00709;ph04928;ph07742;ph05000;ph09878;ph06840;ph11865;ph05093;ph05090;ph11679;ph04320;ph07908;ph04738;ph07863;ph06503;ph07872;ph08191…
molecular_function	transcription regulator activity	6	0.012685	GO:0140110	ph07707;ph11494;ph02215;ph02444;ph09161;ph01651
cellular_component	membrane part	65	0.137421	GO:0044425	ph04365;ph02385;ph05896;ph03591;ph03692;ph10984;ph09223;ph05414;ph10064;ph11865;ph07872;ph10446;ph09616;ph06022;ph06021;ph06438;ph10785;ph11581;ph09047;ph10154;ph03855;ph01253;ph09729;ph11395;ph11396;ph11577;ph10727;ph11870;ph09602;ph04293;ph09098;ph08826;ph06592;ph03787;ph10340;ph10037;ph01402;ph01473;ph11921;ph06954;ph06778;ph03588;ph01307;ph06179;ph09235;ph07807;ph08722;ph09537;ph09247;ph05651…
cellular_component	extracellular region part	6	0.012685	GO:0044421	ph11865;ph02056;ph06141;ph07375;ph05901;ph05900
cellular_component	organelle part	212	0.448203	GO:0044422	ph03914;ph03263;ph11003;ph04365;ph01650;ph03868;ph02385;ph02367;ph09484;ph03214;ph11489;ph03591;ph05941;ph03692;ph01461;ph11890;ph01086;ph11266;ph11541;ph03285;ph08535;ph08437;ph09223;ph07742;ph09872;ph05000;ph05002;ph05414;ph09878;ph06840;ph11865;ph11679;ph04320;ph07908;ph00458;ph05488;ph07872;ph08191;ph10446;ph06513;ph10838;ph04354;ph11440;ph02325;ph09616;ph06021;ph10844;ph06153;ph10785;ph11581…
cellular_component	membrane	143	0.302326	GO:0016020	ph03914;ph03263;ph04365;ph02385;ph05896;ph02367;ph11489;ph03591;ph05941;ph03692;ph03695;ph01461;ph10984;ph11541;ph05260;ph08535;ph09223;ph07745;ph05002;ph05414;ph09878;ph06840;ph06845;ph10064;ph11865;ph05090;ph04320;ph07872;ph10446;ph10838;ph02325;ph09616;ph06022;ph06021;ph06438;ph10785;ph11581;ph08968;ph09047;ph09761;ph09762;ph07574;ph00399;ph05171;ph05175;ph10154;ph04318;ph03855;ph01253;ph11492…
molecular_function	antioxidant activity	5	0.010571	GO:0016209	ph03672;ph07843;ph05016;ph01862;ph08509
biological_process	multi-organism process	48	0.10148	GO:0051704	ph03591;ph05941;ph03692;ph08922;ph07742;ph05002;ph10446;ph06021;ph09543;ph10301;ph07224;ph10150;ph10154;ph11577;ph03271;ph09030;ph11870;ph07917;ph10129;ph02318;ph02094;ph09602;ph06927;ph05847;ph01064;ph00496;ph08600;ph06219;ph07588;ph10340;ph01402;ph06954;ph06778;ph05370;ph11257;ph01917;ph06179;ph05016;ph07375;ph03824;ph05651;ph06518;ph01862;ph09623;ph01228;ph00588;ph09570;ph05047
biological_process	response to stimulus	171	0.361522	GO:0050896	ph03263;ph09956;ph04365;ph02385;ph02367;ph09484;ph10485;ph11723;ph03591;ph09968;ph05941;ph03692;ph10968;ph10966;ph11890;ph01086;ph10748;ph11898;ph03284;ph08535;ph08925;ph08437;ph08922;ph00709;ph04928;ph09223;ph07742;ph07745;ph09872;ph05002;ph05414;ph09878;ph06840;ph06845;ph11865;ph05093;ph07908;ph07863;ph07637;ph10838;ph02325;ph09966;ph09616;ph06021;ph11581;ph03672;ph08968;ph08490;ph05354;ph09543…
cellular_component	synapse	3	0.006342	GO:0045202	ph12003;ph08612;ph11952
biological_process	cellular component organization or biogenesis	117	0.247357	GO:0071840	ph03914;ph07643;ph02461;ph03868;ph02367;ph09484;ph11489;ph03591;ph01461;ph01086;ph11266;ph03284;ph08437;ph08922;ph09223;ph09878;ph05093;ph08191;ph04354;ph11440;ph09616;ph06021;ph06153;ph11581;ph10937;ph04760;ph03173;ph05175;ph10150;ph09827;ph02670;ph00090;ph04085;ph02074;ph11494;ph09854;ph02215;ph01471;ph11395;ph11396;ph11577;ph11376;ph01477;ph10581;ph10296;ph10357;ph05080;ph03418;ph12005;ph10129…
biological_process	locomotion	2	0.004228	GO:0040011	ph01402;ph03824
cellular_component	organelle	324	0.684989	GO:0043226	ph03914;ph03263;ph11003;ph09956;ph04365;ph02461;ph01650;ph03868;ph02385;ph02367;ph09484;ph03214;ph11489;ph11723;ph03591;ph05941;ph03692;ph01461;ph10966;ph11242;ph11890;ph01086;ph11266;ph11541;ph03284;ph03285;ph08535;ph08925;ph08437;ph00709;ph09223;ph07742;ph09872;ph05000;ph05002;ph05414;ph09878;ph06840;ph06845;ph11865;ph05093;ph11679;ph04320;ph07908;ph00458;ph09917;ph06503;ph05488;ph07872;ph08191…
biological_process	cellular process	345	0.729387	GO:0009987	ph03914;ph03263;ph11003;ph07643;ph04248;ph09956;ph02461;ph03868;ph10242;ph02367;ph09484;ph10485;ph03214;ph11489;ph11723;ph03591;ph09968;ph05941;ph03692;ph01461;ph10966;ph11242;ph01086;ph10748;ph10985;ph11266;ph11541;ph03284;ph03285;ph08535;ph08925;ph08437;ph08922;ph00709;ph04928;ph09223;ph07742;ph07745;ph09872;ph05000;ph05414;ph09878;ph06840;ph11865;ph05093;ph05090;ph11679;ph04320;ph07908;ph04738…
cellular_component	synapse part	2	0.004228	GO:0044456	ph12003;ph11952
cellular_component	cell	403	0.852008	GO:0005623	ph03914;ph03263;ph11003;ph07643;ph04248;ph09956;ph04365;ph02461;ph10979;ph01650;ph03868;ph02385;ph05896;ph02367;ph09484;ph10485;ph03214;ph11489;ph11723;ph03591;ph09968;ph05941;ph03692;ph10805;ph03695;ph01461;ph10966;ph11242;ph11890;ph01086;ph10985;ph10984;ph11266;ph11541;ph05260;ph03284;ph03285;ph08535;ph08925;ph08437;ph08922;ph00709;ph04144;ph09223;ph07742;ph07745;ph09872;ph05000;ph05002;ph05414…
molecular_function	structural molecule activity	3	0.006342	GO:0005198	ph03591;ph03285;ph07657
cellular_component	extracellular region	26	0.054968	GO:0005576	ph10242;ph07742;ph11865;ph05090;ph09762;ph02056;ph07574;ph00554;ph09827;ph02074;ph09030;ph06141;ph06592;ph09738;ph11450;ph07843;ph09922;ph05370;ph06179;ph05016;ph07375;ph05658;ph01862;ph08509;ph05901;ph05900
molecular_function	molecular function regulator	6	0.012685	GO:0098772	ph04737;ph03249;ph11463;ph09389;ph11840;ph02230
biological_process	reproduction	37	0.078224	GO:0000003	ph03914;ph03868;ph09484;ph10485;ph05941;ph08535;ph08922;ph04320;ph02325;ph09616;ph05919;ph10154;ph11494;ph09854;ph11577;ph03271;ph01671;ph10357;ph10129;ph10539;ph06927;ph06664;ph05847;ph08600;ph06219;ph07588;ph05983;ph10340;ph04993;ph01402;ph06954;ph10337;ph10773;ph01917;ph05016;ph03824;ph09570
cellular_component	symplast	14	0.029598	GO:0055044	ph03591;ph10985;ph08535;ph06845;ph05537;ph09602;ph08921;ph09096;ph11243;ph07843;ph09800;ph03854;ph05658;ph08509
cellular_component	cell part	403	0.852008	GO:0044464	ph03914;ph03263;ph11003;ph07643;ph04248;ph09956;ph04365;ph02461;ph10979;ph01650;ph03868;ph02385;ph05896;ph02367;ph09484;ph10485;ph03214;ph11489;ph11723;ph03591;ph09968;ph05941;ph03692;ph10805;ph03695;ph01461;ph10966;ph11242;ph11890;ph01086;ph10985;ph10984;ph11266;ph11541;ph05260;ph03284;ph03285;ph08535;ph08925;ph08437;ph08922;ph00709;ph04144;ph09223;ph07742;ph07745;ph09872;ph05000;ph05002;ph05414…
biological_process	behavior	1	0.002114	GO:0007610	ph03824
cellular_component	nucleoid	2	0.004228	GO:0009295	ph11489;ph03907
biological_process	signaling	39	0.082452	GO:0023052	ph09956;ph09484;ph11723;ph09968;ph03692;ph10966;ph10748;ph08535;ph07745;ph05414;ph06840;ph05090;ph07908;ph07863;ph09762;ph06228;ph07898;ph08636;ph11494;ph11577;ph09866;ph11870;ph04867;ph12005;ph05537;ph02645;ph00386;ph06044;ph09738;ph10037;ph02496;ph08938;ph03824;ph08612;ph01228;ph11697;ph01294;ph02413;ph11952
biological_process	localization	98	0.207188	GO:0051179	ph04365;ph02385;ph05896;ph03591;ph03695;ph01461;ph11898;ph10985;ph10984;ph09223;ph09872;ph05416;ph05002;ph05414;ph10064;ph11865;ph05093;ph07908;ph00458;ph05488;ph07872;ph06022;ph06021;ph06438;ph10785;ph11581;ph08968;ph09047;ph08490;ph10150;ph07090;ph09729;ph11013;ph11577;ph03271;ph05923;ph06191;ph10296;ph12005;ph07147;ph10539;ph02645;ph09602;ph04293;ph06145;ph05284;ph08826;ph00645;ph09254;ph01172…
cellular_component	cell junction	15	0.031712	GO:0030054	ph03591;ph10985;ph08535;ph06845;ph05537;ph09602;ph08921;ph09096;ph11243;ph07843;ph09800;ph01402;ph03854;ph05658;ph08509
biological_process	detoxification	10	0.021142	GO:0098754	ph05414;ph03672;ph06145;ph07843;ph01402;ph05016;ph05658;ph07607;ph01862;ph08509
biological_process	cell aggregation	1	0.002114	GO:0098743	ph10150
cellular_component	protein-containing complex	80	0.169133	GO:0032991	ph02461;ph03868;ph10485;ph03591;ph11266;ph03285;ph08925;ph08922;ph04320;ph08191;ph11440;ph02325;ph09616;ph06153;ph08968;ph04760;phi00665;ph03174;ph10150;ph09827;ph10154;ph00485;ph07176;ph00090;ph01257;ph01253;ph09854;ph01487;ph01471;ph11577;ph01671;ph10727;ph10296;ph05080;ph12005;ph07147;ph02094;ph06927;ph01202;ph06145;ph10946;ph05847;ph01064;ph11243;ph08412;ph01011;ph04303;ph05546;ph08600;ph0117…
biological_process	biological adhesion	1	0.002114	GO:0022610	ph03591
biological_process	growth	14	0.029598	GO:0040007	ph10485;ph09878;ph00399;ph05175;ph02670;ph04085;ph03418;ph09601;ph01202;ph11626;ph09678;ph07588;ph03934;ph05651
Dark 24 h_vs_CK.DEG.down.lstGO.leve
##total input seqs number with gos: 854
namespace	description	number	percent	id	genes
molecular_function	protein tag	1	0.001171	GO:0031386	ph06837
cellular_component	membrane-enclosed lumen	148	0.173302	GO:0031974	ph11007;ph05860;ph08781;ph06307;ph06267;ph09656;ph11267;ph07946;ph03285;ph06163;ph09227;ph04924;ph07349;ph03420;ph03817;ph05486;ph07468;ph02155;ph03393;ph06332;ph07124;ph07127;ph03957;ph11994;ph11349;ph11022;ph07473;ph09043;ph10932;ph01932;ph08563;ph07413;ph10789;ph00410;ph09687;ph04254;ph02470;ph04080;ph06578;ph10276;ph02356;ph06681;ph09723;ph01415;ph10994;ph02505;ph05252;ph09589;ph00517;ph05033…
biological_process	rhythmic process	6	0.007026	GO:0048511	ph09048;ph01410;ph03935;ph11880;ph03794;ph05163
biological_process	immune system process	23	0.026932	GO:0002376	ph00687;ph05397;ph04817;ph07312;ph06681;ph05035;ph06855;ph02096;ph02447;ph02543;ph10898;ph01649;ph02520;ph04896;ph07660;ph04378;ph06005;ph06006;ph09068;ph11880;ph05491;ph07470;ph05163
molecular_function	molecular carrier activity	2	0.002342	GO:0140104	ph11782;ph03768
biological_process	multi-organism process	76	0.088993	GO:0051704	ph01496;ph11267;ph01314;ph08433;ph07971;ph03288;ph00703;ph00687;ph05398;ph08965;ph03770;ph11344;ph09046;ph09048;ph10939;ph10308;ph04817;ph00552;ph04172;ph07312;ph04254;ph11407;ph02212;ph06681;ph06377;ph00603;ph05035;ph06855;ph08590;ph05308;ph01120;ph07885;ph02484;ph04340;ph02096;ph02094;ph02447;ph06922;ph03669;ph02543;ph05960;ph06904;ph10898;ph01649;ph08600;ph11363;ph04896;ph05545;ph10915;ph08484…
biological_process	cellular component organization or biogenesis	211	0.247073	GO:0071840	ph05766;ph07499;ph11437;ph02382;ph02367;ph02361;ph05860;ph06267;ph09656;ph05306;ph11891;ph05309;ph11267;ph07946;ph10989;ph10319;ph06063;ph09227;ph04926;ph07349;ph11376;ph05396;ph05397;ph08853;ph04323;ph03817;ph05643;ph00452;ph05645;ph07468;ph02155;ph06332;ph04354;ph05820;ph07686;ph05220;ph01260;ph11349;ph11317;ph06155;ph03773;ph07473;ph09043;ph03775;ph10937;ph10930;ph05852;ph09145;ph05358;ph05353…
cellular_component	organelle	622	0.728337	GO:0043226	ph01061;ph11438;ph03267;ph11007;ph03265;ph05766;ph11810;ph04368;ph07499;ph07498;ph11435;ph06461;ph02061;ph09701;ph07544;ph02382;ph11310;ph01267;ph02367;ph02361;ph03219;ph01859;ph05860;ph08781;ph05945;ph05869;ph06307;ph01460;ph08775;ph06267;ph09656;ph05306;ph11891;ph05309;ph05461;ph10987;ph06286;ph01318;ph11267;ph07946;ph01314;ph01315;ph10989;ph11791;ph03285;ph10319;ph03280;ph08929;ph04412;ph02680…
biological_process	cellular process	618	0.723653	GO:0009987	ph06068;ph03266;ph03267;ph11007;ph05766;ph11810;ph07496;ph07499;ph06461;ph11437;ph05602;ph09701;ph02066;ph07544;ph02382;ph06010;ph02562;ph10242;ph11310;ph01267;ph06603;ph03910;ph02367;ph02361;ph03219;ph01859;ph01496;ph02204;ph11406;ph05860;ph08781;ph05869;ph06307;ph01460;ph08775;ph06267;ph11392;ph06308;ph09656;ph05306;ph11891;ph05309;ph05461;ph10987;ph06286;ph10985;ph11267;ph07946;ph01314;ph10989…
biological_process	metabolic process	545	0.638173	GO:0008152	ph06068;ph11007;ph11810;ph07496;ph07499;ph06461;ph06466;ph11437;ph05602;ph09701;ph02066;ph07544;ph06010;ph02562;ph10242;ph11310;ph01267;ph06603;ph03910;ph02367;ph02361;ph03219;ph01859;ph01496;ph02204;ph11406;ph05860;ph08781;ph05869;ph06307;ph01460;ph08775;ph06267;ph11392;ph06308;ph05306;ph11891;ph05309;ph05461;ph10987;ph06286;ph01318;ph11267;ph07946;ph01314;ph10989;ph11791;ph03285;ph10319;ph04412…
cellular_component	protein-containing complex	236	0.276347	GO:0032991	ph11438;ph03267;ph07498;ph11437;ph02382;ph06010;ph05860;ph08781;ph06307;ph06267;ph11891;ph07946;ph03285;ph04412;ph09227;ph04924;ph04926;ph11869;ph07349;ph05396;ph05397;ph08853;ph03420;ph03811;ph03817;ph07868;ph00452;ph05645;ph07468;ph02155;ph01459;ph03393;ph10526;ph06332;ph05820;ph07124;ph07127;ph07688;ph03957;ph06656;ph11349;ph11022;ph03771;ph02556;ph09043;ph10932;ph05852;ph10939;ph01070;ph05355…
biological_process	locomotion	5	0.005855	GO:0040011	ph05397;ph06681;ph11880;ph07470;ph04809
molecular_function	transporter activity	52	0.06089	GO:0005215	ph11810;ph02061;ph10984;ph02680;ph00703;ph07920;ph04739;ph05643;ph08963;ph06936;ph09043;ph03775;ph05852;ph09145;ph07825;ph05070;ph07079;ph02212;ph10970;ph00603;ph10996;ph11782;ph10356;ph09103;ph08489;ph02645;ph02093;ph03662;ph10641;ph00550;ph04392;ph03783;ph02313;ph07431;ph07430;ph07336;ph08888;ph05978;ph00626;ph01918;ph08722;ph02451;ph05791;ph01498;ph03381;ph06648;ph08815;ph11884;ph00103;ph04809…
biological_process	reproductive process	67	0.078454	GO:0022414	ph05766;ph06466;ph09701;ph11310;ph06603;ph01314;ph07971;ph02688;ph04926;ph00452;ph05634;ph06020;ph05220;ph11344;ph09046;ph09048;ph01075;ph08814;ph11486;ph04814;ph10789;ph00410;ph04254;ph04315;ph06578;ph06681;ph05816;ph10455;ph05035;ph00517;ph05402;ph01120;ph00349;ph04340;ph06664;ph06928;ph08600;ph04896;ph05545;ph08484;ph10912;ph08900;ph05431;ph06828;ph01898;ph00378;ph07431;ph03615;ph06860;ph05270…
molecular_function	molecular transducer activity	8	0.009368	GO:0060089	ph05860;ph04926;ph00452;ph06332;ph06937;ph06713;ph01410;ph00759
biological_process	developmental process	128	0.149883	GO:0032502	ph05766;ph06466;ph11437;ph09701;ph11310;ph06603;ph01859;ph05860;ph05306;ph11267;ph01314;ph03280;ph07971;ph06063;ph02688;ph04926;ph05397;ph05643;ph00456;ph00452;ph05645;ph03393;ph06332;ph04359;ph05634;ph06020;ph03957;ph11994;ph11317;ph11344;ph09046;ph09048;ph10930;ph01075;ph08814;ph11486;ph04814;ph04772;ph00482;ph04254;ph06075;ph11407;ph04315;ph06578;ph06681;ph05816;ph10455;ph09723;ph11276;ph05035…
biological_process	multicellular organismal process	119	0.139344	GO:0032501	ph05766;ph06466;ph09701;ph11310;ph06603;ph01859;ph05860;ph05306;ph01314;ph03280;ph07971;ph06063;ph02688;ph09227;ph04926;ph05397;ph05643;ph00452;ph05645;ph03393;ph06332;ph04359;ph05634;ph06020;ph03957;ph11994;ph11344;ph09043;ph09046;ph09048;ph10930;ph01075;ph08814;ph11486;ph04814;ph04772;ph00482;ph04254;ph06075;ph04315;ph06578;ph06681;ph05816;ph10455;ph09723;ph11276;ph05035;ph00517;ph05033;ph05402…
biological_process	carbon utilization	1	0.001171	GO:0015976	ph05097
biological_process	biological regulation	194	0.227166	GO:0065007	ph07499;ph07942;ph06466;ph11437;ph07544;ph02382;ph01267;ph02367;ph02361;ph05860;ph06307;ph09656;ph06286;ph10985;ph11267;ph01314;ph08430;ph07920;ph04926;ph06028;ph07349;ph05397;ph08853;ph03420;ph04323;ph07380;ph03817;ph05643;ph00452;ph07468;ph01459;ph10526;ph06332;ph06330;ph00546;ph07686;ph05220;ph06155;ph03770;ph03771;ph11344;ph06937;ph07473;ph10932;ph10939;ph01075;ph09145;ph08814;ph10789;ph00410…
cellular_component	synapse	3	0.003513	GO:0045202	ph05397;ph07761;ph07081
cellular_component	synapse part	3	0.003513	GO:0044456	ph05397;ph07761;ph07081
molecular_function	molecular function regulator	18	0.021077	GO:0098772	ph03817;ph10526;ph00546;ph10789;ph04080;ph06681;ph09726;ph04865;ph10898;ph01649;ph01123;ph07614;ph07409;ph02298;ph06626;ph06180;ph11403;ph07734
biological_process	behavior	3	0.003513	GO:0007610	ph06681;ph08484;ph07470
biological_process	localization	105	0.122951	GO:0051179	ph11810;ph02061;ph02382;ph10987;ph10985;ph10984;ph08929;ph02680;ph00703;ph07920;ph09227;ph05397;ph03817;ph04739;ph07468;ph00546;ph07686;ph11994;ph08963;ph02556;ph06936;ph09043;ph03775;ph10930;ph05857;ph05852;ph09145;ph11486;ph08560;ph07825;ph05070;ph11836;ph00482;ph07079;ph06207;ph02212;ph06681;ph03688;ph10970;ph00603;ph10996;ph08913;ph11782;ph10296;ph10356;ph08590;ph09103;ph08489;ph05308;ph02439…
molecular_function	translation regulator activity	1	0.001171	GO:0045182	ph01123
biological_process	detoxification	17	0.019906	GO:0098754	ph02066;ph02361;ph03770;ph00099;ph09727;ph07676;ph10054;ph06922;ph10898;ph01649;ph07409;ph04977;ph00575;ph05016;ph02451;ph04809;ph09834
biological_process	signaling	50	0.058548	GO:0023052	ph07499;ph11437;ph07544;ph05860;ph11267;ph04926;ph05397;ph08853;ph04323;ph00452;ph06332;ph04359;ph06937;ph10932;ph00482;ph06681;ph09726;ph07676;ph04426;ph05031;ph02645;ph04340;ph02447;ph08566;ph06713;ph07761;ph11363;ph07081;ph01123;ph06591;ph01410;ph04301;ph03789;ph08484;ph03786;ph09738;ph09635;ph07660;ph00453;ph01898;ph06319;ph05754;ph03612;ph00759;ph10081;ph02451;ph10105;ph07470;ph07597;ph03946
molecular_function	transcription regulator activity	9	0.010539	GO:0140110	ph07942;ph06028;ph10932;ph07707;ph06080;ph06953;ph09361;ph06385;ph00106
cellular_component	membrane	304	0.355972	GO:0016020	ph01061;ph06068;ph03265;ph11810;ph07496;ph07499;ph07498;ph06466;ph02061;ph02382;ph11310;ph01267;ph06603;ph02367;ph02361;ph03219;ph01859;ph05860;ph05945;ph09656;ph11891;ph10987;ph10984;ph11267;ph07946;ph02680;ph08433;ph00703;ph07920;ph07684;ph05398;ph11869;ph05396;ph05397;ph08853;ph04323;ph06786;ph03817;ph04739;ph05643;ph00456;ph05645;ph02103;ph06332;ph06330;ph11135;ph04359;ph05820;ph07124;ph07127…
cellular_component	cell	775	0.907494	GO:0005623	ph01061;ph06068;ph11438;ph03266;ph03267;ph11007;ph03265;ph05766;ph11810;ph04368;ph07496;ph07499;ph07498;ph11435;ph06461;ph06466;ph11437;ph05602;ph02061;ph09701;ph07544;ph02382;ph06010;ph11310;ph01267;ph06603;ph02367;ph02361;ph03219;ph03600;ph01859;ph02204;ph11406;ph05860;ph08781;ph05945;ph05869;ph06307;ph01460;ph08775;ph06267;ph11392;ph06308;ph09656;ph00638;ph05306;ph11891;ph05309;ph05461;ph10987…
molecular_function	structural molecule activity	76	0.088993	GO:0005198	ph06267;ph07946;ph03285;ph11869;ph05396;ph05397;ph07124;ph07127;ph07688;ph03957;ph01070;ph05355;ph05353;ph01281;ph02470;ph08733;ph07368;ph01259;ph10276;ph09723;ph03707;ph09589;ph10717;ph05402;ph04724;ph01120;ph10986;ph07819;ph07451;ph02096;ph06669;ph10948;ph00385;ph04773;ph07241;ph01123;ph00558;ph04826;ph01129;ph11830;ph11554;ph11526;ph05022;ph07207;ph08587;ph02481;ph01898;ph04976;ph02406;ph00378…
biological_process	reproduction	69	0.080796	GO:0000003	ph05766;ph06466;ph09701;ph11310;ph06603;ph01314;ph07971;ph02688;ph04926;ph00452;ph05634;ph06020;ph05220;ph11344;ph09046;ph09048;ph01075;ph08814;ph11486;ph04814;ph10789;ph00410;ph04254;ph04315;ph07481;ph06578;ph06681;ph05816;ph10455;ph05035;ph00517;ph05402;ph01120;ph00349;ph04340;ph06664;ph06928;ph08600;ph04896;ph05545;ph05665;ph08484;ph10912;ph08900;ph05431;ph06828;ph01898;ph00378;ph07431;ph03615…
cellular_component	nucleoid	3	0.003513	GO:0009295	ph06286;ph02505;ph00103
cellular_component	cell junction	71	0.083138	GO:0030054	ph06267;ph10985;ph07946;ph00703;ph07684;ph11869;ph05396;ph05397;ph08853;ph07124;ph07127;ph07688;ph03957;ph11022;ph06937;ph05355;ph08814;ph08560;ph07072;ph06075;ph09920;ph08733;ph00099;ph09726;ph09589;ph00517;ph09103;ph08489;ph04724;ph02438;ph06398;ph03662;ph06717;ph08920;ph00385;ph07810;ph04773;ph05067;ph11363;ph03836;ph06591;ph11830;ph11554;ph04431;ph05431;ph11685;ph07207;ph08587;ph07844;ph00378…
biological_process	biological adhesion	1	0.001171	GO:0022610	ph05664
biological_process	growth	25	0.029274	GO:0040007	ph04240;ph11437;ph04926;ph00452;ph11317;ph10930;ph07481;ph10356;ph07356;ph08590;ph11023;ph05744;ph05960;ph06679;ph04160;ph10369;ph03627;ph06180;ph04976;ph00378;ph11880;ph07470;ph10924;ph01105;ph08725
molecular_function	binding	314	0.367681	GO:0005488	ph07499;ph07498;ph06466;ph11437;ph05602;ph02382;ph02204;ph11406;ph05860;ph08781;ph06307;ph06267;ph09656;ph05306;ph05461;ph01318;ph07946;ph10989;ph03280;ph04412;ph08430;ph06063;ph09227;ph04926;ph07684;ph11869;ph07349;ph05396;ph05397;ph08853;ph05097;ph08441;ph03420;ph03817;ph00452;ph05486;ph07468;ph10476;ph10526;ph06332;ph06330;ph04354;ph04359;ph07125;ph07124;ph07127;ph07688;ph03957;ph00546;ph07686…
biological_process	cell proliferation	12	0.014052	GO:0008283	ph08430;ph08563;ph04254;ph06578;ph06681;ph10898;ph01649;ph01123;ph08484;ph09700;ph11880;ph07470
cellular_component	supramolecular complex	10	0.01171	GO:0099080	ph05397;ph01459;ph08590;ph11819;ph04378;ph08930;ph08931;ph08720;ph03946;ph05587
molecular_function	catalytic activity	435	0.509368	GO:0003824	ph03267;ph11007;ph07496;ph07499;ph06461;ph06466;ph11437;ph05602;ph09701;ph02066;ph07544;ph06010;ph02562;ph10242;ph11310;ph01267;ph06603;ph03910;ph02361;ph03219;ph01859;ph01496;ph02204;ph05860;ph05869;ph01460;ph08775;ph11392;ph06308;ph05306;ph11891;ph05309;ph05461;ph10987;ph06286;ph01318;ph11267;ph01314;ph10989;ph11791;ph10319;ph03280;ph08430;ph03288;ph03289;ph06163;ph00703;ph04921;ph06024;ph04924…
molecular_function	antioxidant activity	12	0.014052	GO:0016209	ph02361;ph03770;ph00099;ph07676;ph10054;ph06922;ph10898;ph01649;ph07409;ph04977;ph05016;ph09834
cellular_component	membrane part	71	0.083138	GO:0044425	ph11810;ph02061;ph05860;ph11891;ph10987;ph10984;ph02680;ph07920;ph05397;ph04323;ph03817;ph05645;ph06332;ph05820;ph08963;ph09043;ph05852;ph00676;ph08560;ph04817;ph02177;ph11836;ph00482;ph09920;ph02352;ph10996;ph08913;ph11782;ph07282;ph10356;ph02439;ph07623;ph04340;ph02093;ph10943;ph08970;ph10091;ph07761;ph11363;ph07081;ph10369;ph01410;ph02222;ph06217;ph04237;ph09024;ph10591;ph00110;ph06828;ph10324…
cellular_component	extracellular region part	10	0.01171	GO:0044421	ph08918;ph06330;ph03770;ph06681;ph04237;ph04977;ph07723;ph07725;ph07785;ph02056
cellular_component	organelle part	456	0.533958	GO:0044422	ph01061;ph11438;ph03267;ph11007;ph03265;ph11810;ph06461;ph02061;ph02382;ph11310;ph01267;ph02367;ph02361;ph03219;ph05860;ph08781;ph05945;ph06307;ph01460;ph08775;ph06267;ph09656;ph05306;ph11891;ph10987;ph06286;ph11267;ph07946;ph03285;ph03280;ph08929;ph04412;ph02680;ph08433;ph03289;ph02688;ph06163;ph00703;ph07920;ph09227;ph06024;ph04924;ph00687;ph01420;ph05398;ph11869;ph07349;ph05396;ph05397;ph08853…
biological_process	response to stimulus	304	0.355972	GO:0050896	ph03266;ph11810;ph07499;ph07498;ph07942;ph06461;ph11437;ph02066;ph07544;ph06010;ph01267;ph06603;ph02367;ph02361;ph03219;ph01859;ph01496;ph05860;ph05945;ph01460;ph09656;ph05306;ph11891;ph05309;ph06286;ph01318;ph11267;ph01314;ph10989;ph08433;ph03288;ph03289;ph06063;ph00703;ph04921;ph06024;ph04926;ph07684;ph00687;ph05398;ph05396;ph05397;ph08853;ph04323;ph07380;ph03817;ph05643;ph00452;ph02103;ph06332…
cellular_component	extracellular region	60	0.070258	GO:0005576	ph10242;ph01267;ph09656;ph07684;ph08918;ph06330;ph04359;ph07124;ph03770;ph06937;ph08814;ph07221;ph04817;ph09922;ph06681;ph05816;ph10588;ph09103;ph04346;ph04348;ph06922;ph06398;ph02543;ph08566;ph06904;ph10898;ph01649;ph06591;ph05665;ph04237;ph09738;ph09635;ph03935;ph00453;ph09024;ph08709;ph01899;ph04977;ph07844;ph07723;ph07725;ph07152;ph03751;ph03754;ph09068;ph01308;ph11880;ph08542;ph06179;ph07785…
cellular_component	symplast	69	0.080796	GO:0055044	ph06267;ph10985;ph07946;ph00703;ph07684;ph11869;ph05396;ph08853;ph07124;ph07127;ph07688;ph03957;ph11022;ph06937;ph05355;ph08814;ph08560;ph07072;ph06075;ph09920;ph08733;ph00099;ph09726;ph09589;ph00517;ph09103;ph08489;ph04724;ph02438;ph06398;ph03662;ph06717;ph08920;ph00385;ph07810;ph04773;ph05067;ph11363;ph03836;ph06591;ph11830;ph11554;ph04431;ph05431;ph11685;ph07207;ph08587;ph07844;ph00378;ph01403…
cellular_component	cell part	775	0.907494	GO:0044464	ph01061;ph06068;ph11438;ph03266;ph03267;ph11007;ph03265;ph05766;ph11810;ph04368;ph07496;ph07499;ph07498;ph11435;ph06461;ph06466;ph11437;ph05602;ph02061;ph09701;ph07544;ph02382;ph06010;ph11310;ph01267;ph06603;ph02367;ph02361;ph03219;ph03600;ph01859;ph02204;ph11406;ph05860;ph08781;ph05945;ph05869;ph06307;ph01460;ph08775;ph06267;ph11392;ph06308;ph09656;ph00638;ph05306;ph11891;ph05309;ph05461;ph10987…
biological_process	pigmentation	1	0.001171	GO:0043473	ph11880
Dark 24 h_vs_CK.DEG.up.lstGO.level2
##total input seqs number with gos: 471
namespace	description	number	percent	id	genes
molecular_function	binding	208	0.441614	GO:0005488	ph03918;ph11003;ph02461;ph06463;ph06783;ph05604;ph06940;ph05896;ph03214;ph11723;ph09712;ph11243;ph05310;ph01891;ph01086;ph08841;ph08846;ph03732;ph11541;ph10661;ph09436;ph08437;ph08922;ph00684;ph06843;ph06845;ph05390;ph11865;ph09503;ph08994;ph07908;ph04738;ph01353;ph00353;ph09917;ph06728;ph03257;ph03259;ph01103;ph04601;ph05824;ph06347;ph11990;ph00770;ph10628;ph00774;ph09761;ph10300;ph10716;ph09541…
biological_process	cell proliferation	5	0.010616	GO:0008283	ph10504;ph09020;ph09334;ph01880;ph05846
biological_process	locomotion	4	0.008493	GO:0040011	ph06728;ph00559;ph06695;ph01880
cellular_component	supramolecular complex	6	0.012739	GO:0099080	ph06769;ph09782;ph10317;ph09256;ph05276;ph06220
molecular_function	transporter activity	38	0.080679	GO:0005215	ph02666;ph04365;ph02385;ph05488;ph11581;ph02089;ph06438;ph02550;ph05853;ph08490;ph10301;ph09541;ph11720;ph07090;ph02123;ph07850;ph09602;ph06403;ph08784;ph08826;ph00645;ph04308;ph06090;ph11425;ph10954;ph10227;ph07274;ph06517;ph06518;ph08612;ph08611;ph07607;ph08978;ph09162;ph01880;ph00581;ph04965;ph07384
biological_process	reproductive process	37	0.078556	GO:0022414	ph02660;ph06783;ph06784;ph09484;ph08846;ph08533;ph11796;ph08922;ph05390;ph09503;ph01103;ph10627;ph10300;ph10719;ph10716;ph00559;ph11494;ph11577;ph07352;ph05532;ph08779;ph09782;ph06390;ph04761;ph09256;ph04308;ph10504;ph10539;ph09020;ph02650;ph06954;ph10951;ph05276;ph09334;ph08756;ph09570;ph05846
biological_process	detoxification	7	0.014862	GO:0098754	ph08509;ph07842;ph07843;ph08630;ph07607;ph11853;ph07933
cellular_component	membrane-enclosed lumen	61	0.129512	GO:0031974	ph11003;ph11243;ph00634;ph01086;ph11549;ph08841;ph08846;ph05390;ph11865;ph09503;ph07908;ph11440;ph11990;ph09147;ph10300;ph04074;ph00559;ph09931;ph01025;ph11595;ph06923;ph06144;ph07769;ph04760;ph09851;ph00339;ph10269;ph07611;ph01338;ph10539;ph09599;ph09745;ph06187;ph09389;ph07657;ph07173;ph03872;ph03874;ph03369;ph06702;ph01714;ph00430;ph00533;ph09531;ph07874;ph05497;ph06518;ph08755;ph01130;ph06220…
biological_process	rhythmic process	3	0.006369	GO:0048511	ph07908;ph10280;ph06220
biological_process	immune system process	10	0.021231	GO:0002376	ph02660;ph00634;ph06652;ph09253;ph06678;ph05370;ph03740;ph01130;ph01228;ph03360
molecular_function	catalytic activity	296	0.62845	GO:0003824	ph11003;ph02666;ph02660;ph06061;ph09956;ph02468;ph06463;ph06783;ph06784;ph06785;ph05896;ph09484;ph03214;ph11723;ph09968;ph06306;ph11243;ph05310;ph00634;ph01729;ph10748;ph08843;ph11549;ph08841;ph08846;ph03732;ph11541;ph10661;ph08533;ph09436;ph09431;ph11796;ph08437;ph08922;ph04145;ph08584;ph09222;ph04149;ph01036;ph09878;ph06840;ph06843;ph05390;ph11865;ph08994;ph04328;ph07908;ph04738;ph01353;ph07863…
biological_process	developmental process	114	0.242038	GO:0032502	ph03918;ph02666;ph02660;ph02461;ph06783;ph06784;ph09968;ph05310;ph08846;ph08533;ph08437;ph04145;ph08584;ph04149;ph09878;ph06843;ph05390;ph11865;ph09503;ph07908;ph00353;ph05488;ph06728;ph01103;ph11199;ph06347;ph10627;ph01692;ph03173;ph10719;ph10716;ph00559;ph03385;ph07178;ph04085;ph02074;ph03854;ph11494;ph11395;ph11396;ph11577;ph09253;ph08857;ph10355;ph07352;ph03145;ph05088;ph09458;ph03418;ph00465…
biological_process	multicellular organismal process	99	0.210191	GO:0032501	ph03918;ph02666;ph02660;ph02461;ph06783;ph06784;ph05310;ph08846;ph08533;ph11796;ph08437;ph08922;ph08584;ph09878;ph06843;ph05390;ph11865;ph07908;ph00353;ph05488;ph01103;ph11199;ph06347;ph01692;ph03173;ph10719;ph10716;ph00559;ph07178;ph02074;ph03854;ph11494;ph11395;ph11396;ph11577;ph09253;ph10355;ph07352;ph05088;ph00465;ph05532;ph04917;ph08779;ph06497;ph09602;ph09601;ph06923;ph09782;ph06390;ph09672…
biological_process	biological regulation	192	0.407643	GO:0065007	ph03918;ph02666;ph02660;ph09956;ph02468;ph02461;ph06783;ph06940;ph09484;ph11723;ph09712;ph09968;ph06306;ph05303;ph05310;ph01723;ph01086;ph01729;ph10748;ph08843;ph08841;ph08846;ph09430;ph11796;ph08922;ph08584;ph09878;ph06840;ph05390;ph11865;ph09503;ph07908;ph00353;ph07863;ph05488;ph06728;ph01103;ph11199;ph05824;ph10627;ph06652;ph08969;ph00386;ph03173;ph10300;ph10719;ph00419;ph00559;ph04171;ph00485…
biological_process	metabolic process	325	0.690021	GO:0008152	ph11003;ph02660;ph06061;ph09956;ph02468;ph02461;ph06463;ph06783;ph06784;ph06785;ph05896;ph09484;ph03214;ph11723;ph09968;ph06306;ph11243;ph05310;ph01891;ph00634;ph01086;ph01729;ph10748;ph08843;ph11549;ph08841;ph08846;ph03732;ph11541;ph10661;ph08533;ph09436;ph09431;ph11796;ph08437;ph08922;ph04145;ph08584;ph04149;ph01036;ph09878;ph06840;ph06843;ph05390;ph11865;ph09503;ph08994;ph04328;ph07908;ph04738…
molecular_function	transcription regulator activity	11	0.023355	GO:0140110	ph00353;ph11494;ph02215;ph06497;ph06923;ph04761;ph02444;ph09161;ph10280;ph00619;ph06220
cellular_component	membrane part	57	0.121019	GO:0044425	ph02666;ph04365;ph06783;ph02385;ph05896;ph01891;ph08436;ph11865;ph11581;ph02089;ph06438;ph10627;ph05853;ph09541;ph03855;ph02590;ph11395;ph11396;ph11577;ph11870;ph07850;ph09602;ph11595;ph09782;ph08784;ph08826;ph10269;ph00508;ph06090;ph11425;ph03872;ph03874;ph06954;ph10957;ph05276;ph00430;ph10227;ph00533;ph11952;ph08724;ph09537;ph07274;ph00442;ph06518;ph08756;ph08612;ph07607;ph10926;ph09627;ph05901…
cellular_component	extracellular region part	11	0.023355	GO:0044421	ph11865;ph10269;ph05500;ph07726;ph03872;ph03874;ph00533;ph05901;ph05900;ph11853;ph10835
cellular_component	organelle part	227	0.481953	GO:0044422	ph11003;ph04365;ph06463;ph06783;ph06784;ph06785;ph02385;ph09484;ph03214;ph11489;ph11243;ph01891;ph00634;ph01086;ph11549;ph08841;ph08846;ph03732;ph11541;ph10661;ph09436;ph09431;ph08436;ph08437;ph09878;ph06840;ph05390;ph11865;ph09503;ph08994;ph04328;ph07908;ph01353;ph05488;ph03257;ph03259;ph11581;ph04601;ph02089;ph11440;ph11196;ph11990;ph10627;ph00770;ph00774;ph10237;ph05853;ph09147;ph06769;ph10300…
cellular_component	membrane	157	0.333333	GO:0016020	ph02666;ph06061;ph04365;ph06783;ph06785;ph02385;ph06940;ph05896;ph11489;ph01891;ph01723;ph01729;ph08841;ph11541;ph09431;ph09430;ph08436;ph09878;ph06840;ph06843;ph06845;ph05390;ph11865;ph04328;ph06728;ph11581;ph02089;ph11196;ph06438;ph06347;ph10627;ph08969;ph02550;ph09761;ph05853;ph09541;ph07821;ph05688;ph00419;ph04171;ph11720;ph04318;ph03855;ph06205;ph02590;ph11492;ph01025;ph11395;ph11396;ph11577…
molecular_function	antioxidant activity	6	0.012739	GO:0016209	ph08509;ph07842;ph07843;ph08630;ph11853;ph07933
biological_process	multi-organism process	43	0.091295	GO:0051704	ph02660;ph02468;ph06783;ph00634;ph11796;ph08922;ph05390;ph00353;ph06728;ph01103;ph10627;ph06652;ph10301;ph10719;ph10716;ph00559;ph11577;ph08857;ph11870;ph07850;ph08779;ph09602;ph09782;ph06390;ph05844;ph00496;ph04308;ph06216;ph06695;ph06954;ph05370;ph11257;ph05276;ph10227;ph06518;ph08756;ph01130;ph09623;ph01228;ph10446;ph01880;ph09570;ph05846
biological_process	response to stimulus	186	0.394904	GO:0050896	ph03918;ph02666;ph02660;ph09956;ph02468;ph04365;ph06783;ph02385;ph06940;ph09484;ph11723;ph09712;ph09968;ph06306;ph05310;ph01891;ph01723;ph00634;ph01086;ph01729;ph10748;ph08843;ph08841;ph08846;ph09431;ph09430;ph11796;ph08437;ph08922;ph09222;ph09878;ph06840;ph06845;ph05390;ph11865;ph07908;ph00353;ph07863;ph06728;ph01103;ph11581;ph09966;ph06652;ph08969;ph02550;ph00386;ph01692;ph08490;ph10301;ph10300…
biological_process	cellular component organization or biogenesis	126	0.267516	GO:0071840	ph02666;ph02660;ph02461;ph06783;ph05604;ph06940;ph09484;ph11489;ph05310;ph01086;ph08843;ph08841;ph08846;ph08533;ph11796;ph08437;ph08922;ph04145;ph04149;ph09878;ph05390;ph09503;ph06728;ph01103;ph11581;ph11199;ph11440;ph10627;ph05853;ph03173;ph10300;ph10716;ph07821;ph03385;ph06071;ph04085;ph02074;ph03854;ph11494;ph11038;ph02215;ph01025;ph06688;ph11395;ph11396;ph11577;ph01477;ph08856;ph08857;ph11536…
cellular_component	organelle	332	0.704883	GO:0043226	ph03918;ph11003;ph02666;ph02660;ph09956;ph02468;ph04365;ph02461;ph06463;ph06783;ph05604;ph06784;ph06785;ph02385;ph09484;ph03214;ph11489;ph11723;ph09712;ph06306;ph11243;ph05310;ph01891;ph01723;ph00634;ph01086;ph08843;ph11549;ph08841;ph08846;ph03732;ph11541;ph10661;ph09436;ph09431;ph09430;ph08436;ph08437;ph08584;ph01036;ph09878;ph06840;ph06845;ph05390;ph11865;ph09503;ph08994;ph04328;ph07908;ph01353…
biological_process	cellular process	368	0.781316	GO:0009987	ph11003;ph02666;ph02660;ph06061;ph09956;ph02468;ph02461;ph06463;ph06783;ph05604;ph06784;ph06785;ph06940;ph09484;ph03214;ph11489;ph11723;ph09712;ph09968;ph06306;ph11243;ph05310;ph01891;ph01723;ph00634;ph01086;ph01729;ph10748;ph08843;ph11549;ph08841;ph08846;ph03732;ph11541;ph10661;ph08533;ph09436;ph09431;ph09430;ph11796;ph08437;ph08922;ph04145;ph08584;ph09222;ph04149;ph01036;ph09878;ph06840;ph06843…
cellular_component	synapse	2	0.004246	GO:0045202	ph11952;ph08612
cellular_component	synapse part	1	0.002123	GO:0044456	ph11952
cellular_component	cell	413	0.876858	GO:0005623	ph03918;ph11003;ph02666;ph02660;ph06061;ph09956;ph02468;ph04365;ph02461;ph06463;ph06783;ph05604;ph06784;ph06785;ph02385;ph06940;ph05896;ph09484;ph03214;ph11489;ph11723;ph09712;ph09968;ph06306;ph10805;ph11243;ph05310;ph01891;ph01723;ph00634;ph01086;ph01729;ph08843;ph11549;ph08841;ph08846;ph03732;ph11541;ph10661;ph08533;ph09436;ph09431;ph09430;ph08436;ph08437;ph08922;ph04145;ph08584;ph04149;ph01036…
molecular_function	structural molecule activity	4	0.008493	GO:0005198	ph05604;ph09782;ph07657;ph05276
cellular_component	extracellular region	30	0.063694	GO:0005576	ph11648;ph06843;ph11865;ph06347;ph10719;ph00554;ph02074;ph11038;ph03701;ph04917;ph02310;ph09672;ph05149;ph08509;ph10269;ph11561;ph08869;ph11450;ph07842;ph07843;ph05500;ph07726;ph03872;ph03874;ph05370;ph00533;ph05901;ph05900;ph11853;ph10835
molecular_function	molecular function regulator	14	0.029724	GO:0098772	ph08841;ph11796;ph06728;ph01025;ph06037;ph09256;ph10269;ph09389;ph07173;ph03872;ph03874;ph10951;ph00533;ph08630
biological_process	reproduction	37	0.078556	GO:0000003	ph02660;ph06783;ph06784;ph09484;ph08846;ph08533;ph11796;ph08922;ph05390;ph09503;ph01103;ph10627;ph10300;ph10719;ph10716;ph00559;ph11494;ph11577;ph07352;ph05532;ph08779;ph09782;ph06390;ph04761;ph09256;ph04308;ph10504;ph10539;ph09020;ph02650;ph06954;ph10951;ph05276;ph09334;ph08756;ph09570;ph05846
cellular_component	symplast	21	0.044586	GO:0055044	ph06785;ph06940;ph11243;ph06845;ph02550;ph10719;ph04074;ph03854;ph07214;ph05537;ph09602;ph08509;ph09256;ph00339;ph11969;ph07842;ph07843;ph02650;ph11085;ph10227;ph03641
cellular_component	cell part	413	0.876858	GO:0044464	ph03918;ph11003;ph02666;ph02660;ph06061;ph09956;ph02468;ph04365;ph02461;ph06463;ph06783;ph05604;ph06784;ph06785;ph02385;ph06940;ph05896;ph09484;ph03214;ph11489;ph11723;ph09712;ph09968;ph06306;ph10805;ph11243;ph05310;ph01891;ph01723;ph00634;ph01086;ph01729;ph08843;ph11549;ph08841;ph08846;ph03732;ph11541;ph10661;ph08533;ph09436;ph09431;ph09430;ph08436;ph08437;ph08922;ph04145;ph08584;ph04149;ph01036…
biological_process	behavior	7	0.014862	GO:0007610	ph02666;ph05310;ph05390;ph08784;ph07651;ph01880;ph05846
cellular_component	nucleoid	1	0.002123	GO:0009295	ph11489
biological_process	localization	76	0.161359	GO:0051179	ph02666;ph04365;ph02385;ph05896;ph08843;ph11796;ph11865;ph09503;ph07908;ph05488;ph06728;ph01103;ph11581;ph02089;ph06438;ph10627;ph02550;ph05853;ph08490;ph10300;ph09541;ph00419;ph11720;ph07090;ph02123;ph11577;ph08856;ph08857;ph07850;ph09602;ph06403;ph09783;ph10893;ph08784;ph10255;ph09559;ph08826;ph00645;ph04308;ph10269;ph11661;ph06695;ph05241;ph10539;ph08860;ph06090;ph11425;ph03872;ph03874;ph06954…
molecular_function	molecular transducer activity	17	0.036093	GO:0060089	ph06783;ph01723;ph01729;ph09430;ph07908;ph06728;ph08969;ph04171;ph06205;ph09459;ph06144;ph11140;ph02650;ph11039;ph11736;ph03354;ph01880
cellular_component	cell junction	23	0.048832	GO:0030054	ph02666;ph06785;ph06940;ph11243;ph06845;ph02550;ph10719;ph04074;ph03854;ph07214;ph05537;ph09602;ph08784;ph08509;ph09256;ph00339;ph11969;ph07842;ph07843;ph02650;ph11085;ph10227;ph03641
biological_process	signaling	76	0.161359	GO:0023052	ph02666;ph02660;ph09956;ph02468;ph06783;ph09484;ph11723;ph09968;ph06306;ph05310;ph01723;ph01729;ph10748;ph08843;ph09430;ph06840;ph06843;ph07908;ph07863;ph06728;ph06347;ph06652;ph08969;ph00386;ph00419;ph04171;ph06071;ph08636;ph06205;ph11494;ph11577;ph08856;ph11870;ph05929;ph09866;ph07218;ph09459;ph00462;ph05537;ph04917;ph07454;ph11595;ph06144;ph10893;ph09672;ph09095;ph08784;ph04761;ph05149;ph11140…
biological_process	biological adhesion	1	0.002123	GO:0022610	ph05500
cellular_component	protein-containing complex	73	0.154989	GO:0032991	ph02666;ph06061;ph02461;ph11243;ph01891;ph08841;ph08846;ph08922;ph01103;ph11440;ph05853;ph04074;ph00559;ph00485;ph07176;ph09931;ph03854;ph01025;ph11577;ph05532;ph03246;ph11025;ph07134;ph06037;ph06923;ph09783;ph09782;ph05844;ph08784;ph08412;ph04760;ph08509;ph10367;ph09851;ph00339;ph10269;ph10504;ph11661;ph01338;ph09599;ph09020;ph09389;ph10280;ph07842;ph07843;ph07657;ph01257;ph03872;ph03874;ph01172…
biological_process	growth	27	0.057325	GO:0040007	ph02666;ph04145;ph08584;ph04149;ph09878;ph03385;ph04085;ph03145;ph09458;ph03418;ph09601;ph06923;ph11626;ph05840;ph08784;ph04164;ph04308;ph10504;ph09020;ph09163;ph09203;ph07335;ph11737;ph10957;ph09334;ph08807;ph09307
Dark 48 h_vs_CK.DEG.down.lstGO.leve
##total input seqs number with gos: 839
namespace	description	number	percent	id	genes
molecular_function	protein tag	1	0.001192	GO:0031386	ph06837
cellular_component	membrane-enclosed lumen	138	0.164482	GO:0031974	ph11439;ph03260;ph05761;ph02466;ph04362;ph05600;ph11007;ph08781;ph09656;ph11267;ph06163;ph07349;ph07341;ph04325;ph02100;ph07468;ph11526;ph03957;ph11994;ph11349;ph11022;ph09043;ph10932;ph11531;ph03174;ph08563;ph11679;ph09823;ph09687;ph02470;ph04080;ph02079;ph11655;ph10276;ph11563;ph09723;ph03683;ph01415;ph10994;ph05252;ph09589;ph09036;ph00516;ph08795;ph05033;ph10296;ph04865;ph09518;ph11549;ph06084…
biological_process	rhythmic process	3	0.003576	GO:0048511	ph03935;ph11880;ph03794
biological_process	immune system process	20	0.023838	GO:0002376	ph05397;ph06230;ph07094;ph05035;ph06855;ph04729;ph02447;ph02543;ph10898;ph04896;ph02584;ph07660;ph06005;ph06006;ph11880;ph09068;ph05491;ph07470;ph09759;ph02415
molecular_function	molecular carrier activity	1	0.001192	GO:0140104	ph05761
molecular_function	antioxidant activity	11	0.013111	GO:0016209	ph09612;ph07409;ph10054;ph10711;ph06922;ph10898;ph09524;ph04977;ph05016;ph07933;ph09834
biological_process	multi-organism process	74	0.0882	GO:0051704	ph01261;ph01496;ph09657;ph02513;ph11267;ph01314;ph05263;ph00703;ph05398;ph06338;ph11344;ph08756;ph06230;ph10939;ph10308;ph04172;ph07094;ph11407;ph02079;ph06201;ph06377;ph02309;ph00603;ph05922;ph09036;ph05035;ph06855;ph09104;ph01127;ph02484;ph02447;ph07139;ph06922;ph03669;ph02543;ph12004;ph05960;ph06904;ph10898;ph08414;ph04948;ph04896;ph07885;ph10915;ph02584;ph11746;ph04788;ph07660;ph05320;ph08709…
biological_process	cellular component organization or biogenesis	175	0.208582	GO:0071840	ph03260;ph05766;ph04366;ph11437;ph01261;ph06063;ph06301;ph09657;ph09656;ph11891;ph05309;ph11267;ph10989;ph04926;ph00529;ph00689;ph07349;ph05396;ph05397;ph04323;ph03810;ph05643;ph00452;ph05645;ph02100;ph07468;ph08748;ph05820;ph09612;ph07686;ph11349;ph11317;ph06155;ph03773;ph09043;ph01030;ph03775;ph10937;ph06230;ph05852;ph05597;ph05358;ph05353;ph07228;ph01498;ph08560;ph08563;ph10929;ph05173;ph00482…
cellular_component	organelle	607	0.72348	GO:0043226	ph01061;ph11439;ph03260;ph02423;ph03265;ph05766;ph05761;ph04368;ph04366;ph02466;ph04362;ph11435;ph05600;ph09701;ph11135;ph06016;ph01261;ph07232;ph01267;ph06063;ph06768;ph11685;ph06604;ph10763;ph11007;ph03219;ph01859;ph08781;ph06301;ph09657;ph09656;ph11897;ph11891;ph05309;ph05461;ph10987;ph06286;ph05269;ph11267;ph07498;ph01314;ph10989;ph08929;ph02680;ph08430;ph06163;ph00703;ph08777;ph06024;ph04926…
biological_process	cellular process	584	0.696067	GO:0009987	ph06068;ph11439;ph03260;ph03266;ph02423;ph05766;ph05761;ph07496;ph04366;ph02466;ph04362;ph11437;ph05602;ph05600;ph09701;ph02066;ph11135;ph06010;ph06016;ph02562;ph01261;ph10242;ph01267;ph06603;ph06063;ph06601;ph06768;ph11685;ph06604;ph11007;ph03219;ph10485;ph01859;ph01496;ph01126;ph08781;ph06301;ph11392;ph09657;ph09656;ph11891;ph05309;ph05461;ph10987;ph06286;ph11576;ph02513;ph11267;ph01314;ph10989…
biological_process	metabolic process	531	0.632896	GO:0008152	ph06068;ph11439;ph03260;ph02423;ph05761;ph07496;ph04366;ph02466;ph04362;ph11437;ph05602;ph05600;ph09701;ph02066;ph11135;ph06010;ph06016;ph02562;ph10242;ph01267;ph06603;ph06063;ph06768;ph11685;ph10763;ph11007;ph03219;ph10485;ph01859;ph01496;ph01126;ph08781;ph06301;ph11392;ph09657;ph11891;ph05309;ph05461;ph10987;ph06286;ph11576;ph02513;ph11267;ph01314;ph10989;ph02684;ph08430;ph09896;ph06163;ph08777…
molecular_function	molecular transducer activity	6	0.007151	GO:0060089	ph04926;ph00452;ph06937;ph00759;ph04331;ph04187
cellular_component	protein-containing complex	240	0.286055	GO:0032991	ph07165;ph03260;ph04366;ph02466;ph04362;ph11437;ph06010;ph06016;ph01261;ph07232;ph10485;ph08781;ph06301;ph11891;ph07498;ph04926;ph00139;ph07349;ph07341;ph05396;ph05397;ph04326;ph04325;ph03811;ph11546;ph07868;ph00452;ph05645;ph07386;ph02100;ph07468;ph08748;ph01459;ph06338;ph10526;ph02329;ph11526;ph05820;ph03957;ph06437;ph06656;ph11349;ph11022;ph03771;ph02556;ph09040;ph09043;ph10932;ph05852;ph10939…
biological_process	locomotion	7	0.008343	GO:0040011	ph09657;ph05397;ph05922;ph02169;ph11880;ph07470;ph04809
molecular_function	transporter activity	40	0.047676	GO:0005215	ph02680;ph00703;ph05643;ph08748;ph07920;ph07923;ph06936;ph09043;ph03775;ph05852;ph01498;ph10929;ph07825;ph00550;ph05173;ph02079;ph00603;ph09103;ph08963;ph02313;ph10641;ph04392;ph07405;ph06623;ph07431;ph07336;ph04322;ph05978;ph00626;ph01918;ph00587;ph05791;ph05559;ph06229;ph03381;ph06648;ph11884;ph04809;ph09830;ph07739
biological_process	reproductive process	64	0.076281	GO:0022414	ph05766;ph04362;ph09701;ph01261;ph06603;ph11486;ph10485;ph09657;ph01314;ph04926;ph00529;ph06784;ph00452;ph06020;ph11344;ph08756;ph06230;ph01075;ph04814;ph06472;ph05816;ph05922;ph09036;ph05035;ph00516;ph09104;ph04729;ph00349;ph09979;ph07139;ph06928;ph12004;ph04948;ph04896;ph02584;ph05419;ph01120;ph05431;ph06828;ph01898;ph07431;ph06410;ph03615;ph04315;ph09121;ph05270;ph08900;ph08931;ph05016;ph08720…
biological_process	developmental process	126	0.150179	GO:0032502	ph05766;ph02466;ph04362;ph11437;ph09701;ph01261;ph06603;ph06063;ph11685;ph11486;ph10485;ph01859;ph09657;ph02513;ph11267;ph01314;ph05263;ph02684;ph04926;ph00529;ph05397;ph05643;ph00456;ph06784;ph00452;ph05645;ph04359;ph06020;ph03957;ph11994;ph11317;ph11344;ph08756;ph01030;ph06230;ph01075;ph05597;ph04814;ph04772;ph00482;ph03929;ph06075;ph11407;ph07562;ph06472;ph02079;ph11655;ph06201;ph01486;ph05705…
biological_process	multicellular organismal process	112	0.133492	GO:0032501	ph05766;ph02466;ph04362;ph09701;ph01261;ph06603;ph06063;ph11685;ph11486;ph10485;ph01859;ph09657;ph01314;ph02684;ph09228;ph04926;ph00529;ph05397;ph05643;ph06784;ph00452;ph05645;ph04359;ph06020;ph03957;ph11994;ph11344;ph09043;ph08756;ph01030;ph06230;ph01075;ph05597;ph04814;ph04772;ph00482;ph03929;ph06075;ph07562;ph06472;ph11655;ph01486;ph05705;ph05816;ph09723;ph11276;ph05922;ph09036;ph05035;ph00516…
biological_process	carbon utilization	1	0.001192	GO:0015976	ph05097
biological_process	biological regulation	194	0.231228	GO:0065007	ph03260;ph04366;ph02466;ph04362;ph07942;ph11437;ph06016;ph01267;ph10485;ph09657;ph09656;ph06286;ph02513;ph11267;ph01314;ph05263;ph02684;ph08430;ph04926;ph00529;ph07349;ph05397;ph04323;ph04325;ph03810;ph03814;ph05643;ph00452;ph07468;ph01459;ph06338;ph10836;ph10526;ph07920;ph02329;ph07686;ph11643;ph06155;ph09044;ph03771;ph11344;ph06937;ph08756;ph10932;ph06230;ph10939;ph01075;ph05597;ph11531;ph03174…
cellular_component	synapse	3	0.003576	GO:0045202	ph05397;ph07761;ph07081
cellular_component	synapse part	3	0.003576	GO:0044456	ph05397;ph07761;ph07081
molecular_function	molecular function regulator	17	0.020262	GO:0098772	ph03260;ph10526;ph11403;ph04080;ph09726;ph07409;ph04865;ph10898;ph07614;ph01123;ph02584;ph02298;ph06626;ph06180;ph03874;ph00533;ph06586
biological_process	behavior	2	0.002384	GO:0007610	ph02584;ph07470
biological_process	localization	96	0.114422	GO:0051179	ph02466;ph04362;ph11486;ph10987;ph08929;ph02680;ph00703;ph00139;ph05397;ph03810;ph02100;ph07468;ph08748;ph07920;ph07923;ph07686;ph11994;ph02556;ph06936;ph09043;ph03775;ph05857;ph05852;ph01498;ph08560;ph10929;ph07825;ph00550;ph05173;ph11836;ph00482;ph07954;ph02079;ph06207;ph00603;ph08913;ph09036;ph10296;ph09103;ph02439;ph08963;ph02313;ph02481;ph02447;ph06398;ph10898;ph10641;ph08601;ph07718;ph02169…
molecular_function	translation regulator activity	1	0.001192	GO:0045182	ph01123
biological_process	detoxification	17	0.020262	GO:0098754	ph02066;ph09612;ph08569;ph09727;ph07409;ph10054;ph10711;ph06922;ph10898;ph09524;ph04977;ph00575;ph04322;ph05016;ph07933;ph04809;ph09834
biological_process	signaling	50	0.059595	GO:0023052	ph02466;ph11437;ph09657;ph02513;ph11267;ph04926;ph00529;ph05397;ph04323;ph03810;ph00452;ph04359;ph11643;ph06937;ph10932;ph06230;ph00482;ph07562;ph09726;ph04426;ph05922;ph05031;ph04729;ph01127;ph02447;ph08601;ph07761;ph07081;ph04301;ph01123;ph02584;ph07660;ph10213;ph05028;ph09893;ph01898;ph06319;ph06312;ph05754;ph11561;ph03612;ph00759;ph10081;ph10779;ph04331;ph10105;ph07470;ph04187;ph09759;ph10707
molecular_function	transcription regulator activity	10	0.011919	GO:0140110	ph07942;ph02684;ph10932;ph09361;ph06028;ph07243;ph11746;ph06953;ph06385;ph00106
cellular_component	membrane	274	0.326579	GO:0016020	ph01061;ph06068;ph03260;ph03265;ph07496;ph02466;ph11135;ph07232;ph01267;ph06603;ph06604;ph03219;ph01859;ph09656;ph11891;ph10987;ph11267;ph07498;ph05261;ph02680;ph00703;ph00139;ph05398;ph06341;ph05396;ph05397;ph04323;ph04326;ph11546;ph05643;ph00456;ph05645;ph02100;ph02103;ph08748;ph06338;ph10836;ph07920;ph07923;ph04359;ph05820;ph03957;ph07684;ph06656;ph11994;ph06155;ph06937;ph06936;ph09040;ph09043…
cellular_component	cell	762	0.908224	GO:0005623	ph01061;ph11433;ph07165;ph06068;ph11439;ph03260;ph03266;ph02423;ph03265;ph05766;ph05761;ph04368;ph07496;ph04366;ph02466;ph04362;ph11435;ph11437;ph05602;ph05600;ph09701;ph11135;ph06010;ph06016;ph01261;ph07232;ph01267;ph06603;ph06063;ph06601;ph06768;ph11685;ph06604;ph10763;ph11007;ph03219;ph10485;ph03600;ph01859;ph01126;ph08781;ph03693;ph06301;ph11392;ph09657;ph09656;ph11897;ph00638;ph11891;ph05309…
molecular_function	structural molecule activity	46	0.054827	GO:0005198	ph04366;ph02466;ph06301;ph07341;ph05396;ph05397;ph11526;ph03957;ph01070;ph05355;ph05353;ph02470;ph08733;ph01259;ph10276;ph09723;ph09589;ph10717;ph07819;ph02481;ph01281;ph07139;ph06663;ph04948;ph00385;ph04773;ph01123;ph01129;ph04230;ph05022;ph01120;ph07207;ph01898;ph02406;ph07431;ph08830;ph06173;ph08720;ph05792;ph05552;ph05830;ph03763;ph11698;ph05166;ph10948;ph07738
biological_process	reproduction	64	0.076281	GO:0000003	ph05766;ph04362;ph09701;ph01261;ph06603;ph11486;ph10485;ph09657;ph01314;ph04926;ph00529;ph06784;ph00452;ph06020;ph11344;ph08756;ph06230;ph01075;ph04814;ph06472;ph05816;ph05922;ph09036;ph05035;ph00516;ph09104;ph04729;ph00349;ph09979;ph07139;ph06928;ph12004;ph04948;ph04896;ph02584;ph05419;ph01120;ph05431;ph06828;ph01898;ph07431;ph06410;ph03615;ph04315;ph09121;ph05270;ph08900;ph08931;ph05016;ph08720…
cellular_component	nucleoid	2	0.002384	GO:0009295	ph06286;ph07341
cellular_component	cell junction	47	0.056019	GO:0030054	ph01261;ph11685;ph00703;ph05396;ph05397;ph09612;ph03957;ph07684;ph11022;ph06937;ph05355;ph08560;ph06075;ph09920;ph08733;ph05705;ph09726;ph09589;ph00516;ph09103;ph02438;ph06398;ph10252;ph01403;ph00385;ph07810;ph04773;ph03836;ph04230;ph05246;ph05431;ph07207;ph07844;ph03754;ph06173;ph10378;ph06586;ph02188;ph05792;ph05830;ph03794;ph11288;ph06717;ph04809;ph02148;ph09309;ph11820
biological_process	growth	29	0.034565	GO:0040007	ph04240;ph04366;ph11437;ph10485;ph04926;ph00452;ph11317;ph05597;ph07075;ph06201;ph05705;ph07356;ph02317;ph11023;ph04349;ph05744;ph05960;ph04160;ph10369;ph03627;ph11746;ph06180;ph08584;ph11702;ph11880;ph08725;ph07470;ph10924;ph07836
molecular_function	binding	303	0.361144	GO:0005488	ph11439;ph03260;ph05761;ph04366;ph02466;ph04362;ph11437;ph05602;ph05600;ph01261;ph06063;ph06601;ph06768;ph10763;ph08781;ph09657;ph09656;ph05461;ph07498;ph05261;ph10989;ph02684;ph08430;ph08777;ph04928;ph09228;ph04926;ph07349;ph05396;ph05397;ph05097;ph08441;ph03810;ph11546;ph00452;ph02100;ph07468;ph06338;ph10476;ph10836;ph10526;ph02329;ph04359;ph07125;ph03957;ph07684;ph07686;ph11994;ph10628;ph11349…
biological_process	cell proliferation	8	0.009535	GO:0008283	ph10485;ph08430;ph08563;ph10898;ph01123;ph05028;ph11880;ph07470
cellular_component	supramolecular complex	11	0.013111	GO:0099080	ph09657;ph05397;ph01459;ph05922;ph04948;ph10779;ph08931;ph08720;ph05587;ph08478;ph11819
molecular_function	catalytic activity	417	0.49702	GO:0003824	ph11439;ph03260;ph02423;ph07496;ph02466;ph04362;ph11437;ph05602;ph05600;ph09701;ph02066;ph11135;ph06010;ph02562;ph01261;ph10242;ph01267;ph06603;ph06768;ph11685;ph06604;ph10763;ph11007;ph03219;ph01859;ph01496;ph11392;ph09657;ph11891;ph05309;ph05461;ph10987;ph06286;ph11576;ph02513;ph11267;ph01314;ph10989;ph08430;ph09896;ph06163;ph00703;ph08777;ph04928;ph04921;ph06024;ph04926;ph00529;ph00689;ph05398…
cellular_component	membrane part	87	0.103695	GO:0044425	ph02466;ph07232;ph11891;ph10987;ph02680;ph00139;ph05397;ph04323;ph11546;ph05645;ph02100;ph08748;ph07920;ph05820;ph09040;ph09043;ph08756;ph05852;ph10823;ph01498;ph00676;ph08560;ph07796;ph02177;ph05173;ph11836;ph00482;ph09920;ph07954;ph02079;ph02352;ph08913;ph08795;ph07282;ph07916;ph02439;ph08963;ph06326;ph07623;ph10943;ph10252;ph11935;ph10091;ph04948;ph07761;ph07081;ph10369;ph05662;ph02166;ph02584…
cellular_component	extracellular region part	8	0.009535	GO:0044421	ph10836;ph08918;ph04977;ph07723;ph07725;ph03874;ph00533;ph02056
cellular_component	organelle part	428	0.510131	GO:0044422	ph01061;ph11439;ph03260;ph03265;ph05761;ph04366;ph02466;ph04362;ph05600;ph11135;ph06016;ph01261;ph07232;ph01267;ph06768;ph06604;ph11007;ph03219;ph08781;ph09657;ph09656;ph11891;ph10987;ph06286;ph05269;ph11267;ph08929;ph02680;ph06163;ph00703;ph06024;ph00139;ph05005;ph05398;ph07349;ph07341;ph05396;ph05397;ph04325;ph03810;ph11546;ph05643;ph06784;ph05645;ph02100;ph02103;ph07468;ph08748;ph01459;ph10476…
biological_process	response to stimulus	296	0.352801	GO:0050896	ph03260;ph03266;ph02466;ph07942;ph11437;ph05600;ph02066;ph11135;ph06010;ph06016;ph01267;ph06603;ph06063;ph06604;ph03219;ph10485;ph01859;ph01496;ph09657;ph09656;ph11891;ph05309;ph06286;ph02513;ph11267;ph07498;ph01314;ph10989;ph00703;ph04928;ph04921;ph06024;ph04926;ph00529;ph05398;ph05396;ph05397;ph04323;ph04325;ph03810;ph11546;ph05643;ph00452;ph02100;ph02103;ph06338;ph02329;ph07923;ph05820;ph09612…
cellular_component	extracellular region	57	0.067938	GO:0005576	ph10242;ph01267;ph09656;ph10836;ph04359;ph07684;ph06937;ph07094;ph07562;ph09922;ph05816;ph11372;ph08918;ph10588;ph09103;ph04726;ph04725;ph02135;ph06922;ph06398;ph02543;ph06904;ph10898;ph06819;ph02584;ph03935;ph09024;ph08709;ph06986;ph01899;ph04977;ph07844;ph07723;ph05064;ph07725;ph07152;ph03874;ph03751;ph03754;ph11561;ph11880;ph09068;ph01308;ph08542;ph07742;ph00533;ph05016;ph02116;ph02056;ph08870…
cellular_component	symplast	44	0.052443	GO:0055044	ph01261;ph11685;ph00703;ph05396;ph09612;ph03957;ph07684;ph11022;ph06937;ph05355;ph08560;ph06075;ph09920;ph08733;ph05705;ph09726;ph09589;ph00516;ph09103;ph02438;ph06398;ph10252;ph01403;ph00385;ph07810;ph04773;ph03836;ph04230;ph05431;ph07207;ph07844;ph03754;ph06173;ph10378;ph06586;ph02188;ph05792;ph05830;ph03794;ph11288;ph06717;ph02148;ph09309;ph11820
cellular_component	cell part	762	0.908224	GO:0044464	ph01061;ph11433;ph07165;ph06068;ph11439;ph03260;ph03266;ph02423;ph03265;ph05766;ph05761;ph04368;ph07496;ph04366;ph02466;ph04362;ph11435;ph11437;ph05602;ph05600;ph09701;ph11135;ph06010;ph06016;ph01261;ph07232;ph01267;ph06603;ph06063;ph06601;ph06768;ph11685;ph06604;ph10763;ph11007;ph03219;ph10485;ph03600;ph01859;ph01126;ph08781;ph03693;ph06301;ph11392;ph09657;ph09656;ph11897;ph00638;ph11891;ph05309…
biological_process	pigmentation	1	0.001192	GO:0043473	ph11880
Dark 48 h_vs_CK.DEG.up.lstGO.level2
##total input seqs number with gos: 335
namespace	description	number	percent	id	genes
molecular_function	binding	125	0.373134	GO:0005488	ph04074;ph03918;ph00398;ph10393;ph01614;ph09491;ph07843;ph07657;ph02461;ph06783;ph06917;ph07908;ph04760;ph04761;ph05378;ph06073;ph09570;ph11394;ph06474;ph05573;ph02074;ph00714;ph03854;ph10966;ph08630;ph05468;ph07807;ph11492;ph01402;ph02355;ph05824;ph11661;ph11266;ph11038;ph09854;ph05262;ph09869;ph04309;ph11812;ph08437;ph05384;ph11649;ph10269;ph06219;ph07611;ph01242;ph07058;ph00604;ph08857;ph01631…
cellular_component	supramolecular complex	2	0.00597	GO:0099080	ph11394;ph07533
biological_process	locomotion	3	0.008955	GO:0040011	ph00559;ph01402;ph01880
molecular_function	transporter activity	31	0.092537	GO:0005215	ph04365;ph00645;ph07384;ph09234;ph07807;ph01402;ph08490;ph10970;ph07274;ph06219;ph05416;ph06517;ph06518;ph06191;ph07607;ph05488;ph04432;ph11581;ph11720;ph02089;ph08978;ph06438;ph10782;ph02550;ph01880;ph02123;ph05853;ph06090;ph01473;ph05962;ph10301
biological_process	reproductive process	24	0.071642	GO:0022414	ph07797;ph03914;ph00559;ph06783;ph06954;ph04761;ph09570;ph09484;ph11394;ph08939;ph01402;ph09854;ph06219;ph05390;ph10300;ph10539;ph10951;ph01103;ph11447;ph04993;ph09503;ph06927;ph05595;ph05846
biological_process	cell proliferation	3	0.008955	GO:0008283	ph01880;ph06927;ph05846
biological_process	detoxification	7	0.020896	GO:0098754	ph07843;ph08630;ph01402;ph07607;ph08509;ph07722;ph06145
cellular_component	membrane-enclosed lumen	56	0.167164	GO:0031974	ph04074;ph00559;ph07657;ph01064;ph01277;ph07908;ph00420;ph04760;ph06073;ph09570;ph06474;ph07384;ph11266;ph08771;ph09147;ph10269;ph07611;ph07058;ph06513;ph05390;ph06518;ph07342;ph04837;ph10300;ph01130;ph02230;ph01338;ph10539;ph07874;ph09745;ph06187;ph01086;ph10447;ph11743;ph01447;ph09389;ph04993;ph09696;ph08706;ph11984;ph05901;ph05900;ph03249;ph09503;ph00339;ph01714;ph07917;ph08755;ph07722;ph07967…
biological_process	rhythmic process	2	0.00597	GO:0048511	ph07908;ph09827
biological_process	immune system process	9	0.026866	GO:0002376	ph06070;ph05883;ph07342;ph01130;ph06652;ph07917;ph07961;ph03740;ph09543
molecular_function	catalytic activity	208	0.620896	GO:0003824	ph07821;ph04074;ph10255;ph03914;ph10393;ph11039;ph03267;ph08921;ph09956;ph00340;ph09491;ph07843;ph11085;ph02468;ph05171;ph01067;ph08412;ph10049;ph01064;ph06783;ph06954;ph01277;ph03584;ph00483;ph06067;ph06370;ph00485;ph07544;ph00644;ph06917;ph09247;ph07908;ph07070;ph07176;ph01096;ph04760;ph04761;ph06070;ph06071;ph06073;ph09570;ph11257;ph09484;ph09486;ph11394;ph04164;ph06474;ph05949;ph05573;ph09538…
biological_process	developmental process	63	0.18806	GO:0032502	ph03918;ph10255;ph03914;ph01614;ph09491;ph07843;ph00559;ph02461;ph01067;ph06783;ph06954;ph07908;ph04761;ph09570;ph11394;ph04164;ph04085;ph02074;ph03854;ph07762;ph08437;ph10269;ph06219;ph04149;ph04547;ph08857;ph05390;ph06518;ph10150;ph05488;ph10539;ph00353;ph05139;ph04972;ph10951;ph10355;ph09878;ph09559;ph07914;ph03418;ph09203;ph01103;ph00465;ph11447;ph04993;ph09637;ph04917;ph08706;ph05901;ph05900…
biological_process	biological regulation	128	0.38209	GO:0065007	ph06899;ph03918;ph07797;ph10255;ph00398;ph11039;ph09956;ph09491;ph07843;ph02468;ph00559;ph02461;ph06783;ph06954;ph03584;ph00485;ph07544;ph07908;ph04761;ph06070;ph06071;ph01651;ph09570;ph09484;ph06474;ph08938;ph08636;ph03854;ph10966;ph08630;ph05303;ph03837;ph02596;ph06205;ph05883;ph01729;ph07807;ph07773;ph01402;ph02355;ph05824;ph02444;ph03284;ph08771;ph11649;ph07863;ph07679;ph10269;ph06219;ph07611…
biological_process	metabolic process	227	0.677612	GO:0008152	ph07821;ph04074;ph06899;ph10255;ph03914;ph10393;ph11039;ph08921;ph09956;ph09491;ph07843;ph02468;ph00559;ph05171;ph07657;ph02461;ph01067;ph08412;ph10049;ph01064;ph06783;ph06954;ph01277;ph03584;ph00483;ph06370;ph00485;ph07544;ph00644;ph06917;ph09247;ph07908;ph00420;ph07070;ph01096;ph04760;ph04761;ph06070;ph06071;ph05378;ph06073;ph01651;ph09570;ph09484;ph09486;ph04164;ph06474;ph10727;ph05573;ph09538…
molecular_function	transcription regulator activity	9	0.026866	GO:0140110	ph06899;ph04761;ph01651;ph02444;ph07679;ph00353;ph07680;ph09161;ph02215
biological_process	multicellular organismal process	50	0.149254	GO:0032501	ph03918;ph07797;ph10255;ph03914;ph01614;ph09491;ph07843;ph00559;ph02461;ph06783;ph06954;ph07908;ph04761;ph09570;ph11394;ph02074;ph03854;ph01402;ph07762;ph08437;ph10269;ph05390;ph06518;ph05488;ph10925;ph00353;ph04972;ph10951;ph10355;ph09878;ph09559;ph07914;ph01103;ph00465;ph11447;ph04993;ph09637;ph04917;ph05901;ph05900;ph10782;ph04267;ph01880;ph08766;ph06927;ph07428;ph05595;ph03173;ph09836;ph05846
cellular_component	membrane part	34	0.101493	GO:0044425	ph09491;ph04365;ph06783;ph06954;ph09247;ph09570;ph10727;ph03855;ph07807;ph01402;ph06374;ph07274;ph10269;ph06518;ph07607;ph11870;ph11952;ph04432;ph10446;ph11581;ph02089;ph06438;ph01891;ph05901;ph05900;ph07887;ph10782;ph07967;ph05853;ph06090;ph01473;ph06806;ph05962;ph11822
cellular_component	extracellular region part	5	0.014925	GO:0044421	ph10269;ph10835;ph05901;ph05900;ph06141
cellular_component	organelle part	159	0.474627	GO:0044422	ph07821;ph04074;ph03914;ph10393;ph03267;ph09491;ph07843;ph11085;ph00559;ph05171;ph04365;ph07657;ph01257;ph01064;ph09705;ph09579;ph06783;ph06954;ph01277;ph00483;ph06067;ph00645;ph00644;ph08553;ph06917;ph09247;ph07908;ph00420;ph07070;ph07176;ph04760;ph05378;ph06073;ph09570;ph09484;ph11394;ph06474;ph11550;ph11489;ph10727;ph05949;ph02074;ph00496;ph00714;ph03855;ph03854;ph07384;ph08630;ph05468;ph11492…
molecular_function	molecular function regulator	7	0.020896	GO:0098772	ph08630;ph07773;ph10269;ph02230;ph10951;ph09389;ph03249
cellular_component	membrane	95	0.283582	GO:0016020	ph07821;ph10255;ph03914;ph11039;ph09491;ph07843;ph11085;ph05171;ph04365;ph09705;ph06783;ph06954;ph00483;ph00645;ph08553;ph09247;ph06070;ph05378;ph09570;ph11550;ph11489;ph10727;ph08938;ph00496;ph03855;ph02596;ph06205;ph01729;ph07807;ph11492;ph01402;ph07762;ph05262;ph05384;ph04390;ph06374;ph10173;ph07274;ph11390;ph10269;ph06219;ph07745;ph06517;ph05390;ph06518;ph03934;ph07607;ph06845;ph06736;ph05408…
molecular_function	antioxidant activity	4	0.01194	GO:0016209	ph07843;ph08630;ph08509;ph07722
biological_process	multi-organism process	41	0.122388	GO:0051704	ph07797;ph09491;ph02468;ph00559;ph01064;ph06783;ph06954;ph09570;ph11257;ph11394;ph11550;ph00496;ph05883;ph01402;ph06219;ph06216;ph09623;ph08857;ph05390;ph06518;ph07342;ph10150;ph09030;ph01130;ph00353;ph11870;ph07986;ph10446;ph01103;ph06652;ph07224;ph02094;ph07917;ph07722;ph01880;ph07961;ph06927;ph05595;ph09543;ph10301;ph05846
biological_process	response to stimulus	135	0.402985	GO:0050896	ph06899;ph03918;ph07797;ph10255;ph11039;ph09956;ph09491;ph07843;ph11085;ph02468;ph00559;ph05171;ph04365;ph01064;ph06783;ph06954;ph00485;ph07544;ph07908;ph04761;ph06070;ph06071;ph05378;ph01651;ph11257;ph09484;ph09486;ph11550;ph08938;ph08636;ph00496;ph10966;ph08630;ph02596;ph06205;ph05883;ph01729;ph11492;ph01402;ph11038;ph09854;ph07762;ph03284;ph08437;ph05384;ph08490;ph11649;ph00709;ph07863;ph10269…
biological_process	cellular component organization or biogenesis	91	0.271642	GO:0071840	ph07821;ph06899;ph10255;ph00398;ph03914;ph07843;ph11085;ph07657;ph02461;ph01067;ph08412;ph01064;ph09579;ph06783;ph01277;ph00420;ph04760;ph06071;ph01651;ph09484;ph11394;ph04164;ph11489;ph08939;ph04085;ph09544;ph02074;ph03854;ph01402;ph11661;ph11266;ph11038;ph09854;ph05780;ph03284;ph08771;ph06688;ph08437;ph04390;ph05176;ph06219;ph04149;ph04547;ph08857;ph07182;ph05390;ph06518;ph10150;ph04837;ph09827…
cellular_component	organelle	230	0.686567	GO:0043226	ph07821;ph04074;ph06899;ph03918;ph00398;ph03914;ph10393;ph03267;ph09956;ph00340;ph09491;ph07843;ph11085;ph02468;ph00559;ph05171;ph04365;ph07657;ph02461;ph01257;ph08412;ph10049;ph01064;ph09705;ph09579;ph06783;ph06954;ph01277;ph00483;ph06067;ph06370;ph00485;ph07544;ph00645;ph00644;ph08553;ph06917;ph09247;ph07908;ph00420;ph07070;ph07176;ph01096;ph04760;ph04761;ph05378;ph06073;ph01651;ph09570;ph11257…
biological_process	cellular process	256	0.764179	GO:0009987	ph07821;ph04074;ph06899;ph07797;ph10255;ph00398;ph03914;ph10393;ph11039;ph03267;ph08921;ph09956;ph09491;ph07843;ph11085;ph02468;ph00559;ph05171;ph07657;ph02461;ph01067;ph08412;ph10049;ph01064;ph09579;ph06783;ph06954;ph01277;ph00483;ph06370;ph00485;ph07544;ph00644;ph06917;ph09247;ph07908;ph00420;ph07070;ph07176;ph01096;ph04760;ph04761;ph06070;ph06071;ph05378;ph06073;ph01651;ph09570;ph09484;ph09486…
cellular_component	synapse	1	0.002985	GO:0045202	ph11952
cellular_component	synapse part	1	0.002985	GO:0044456	ph11952
cellular_component	cell	288	0.859701	GO:0005623	ph07821;ph04074;ph06899;ph03918;ph10255;ph00398;ph03914;ph10393;ph11039;ph03267;ph08921;ph09956;ph00340;ph09491;ph07843;ph11085;ph02468;ph00559;ph05171;ph04365;ph07657;ph02461;ph01067;ph01257;ph08412;ph10049;ph01064;ph09705;ph09579;ph06783;ph06954;ph01277;ph00483;ph06067;ph06370;ph00485;ph07544;ph00645;ph00644;ph08553;ph06917;ph09247;ph07908;ph00420;ph07070;ph07176;ph01096;ph04760;ph04761;ph06070…
molecular_function	structural molecule activity	1	0.002985	GO:0005198	ph07657
cellular_component	extracellular region	15	0.044776	GO:0005576	ph07843;ph02074;ph11038;ph10269;ph08869;ph09827;ph09030;ph11450;ph10835;ph08509;ph09637;ph04917;ph05901;ph05900;ph06141
biological_process	reproduction	24	0.071642	GO:0000003	ph07797;ph03914;ph00559;ph06783;ph06954;ph04761;ph09570;ph09484;ph11394;ph08939;ph01402;ph09854;ph06219;ph05390;ph10300;ph10539;ph10951;ph01103;ph11447;ph04993;ph09503;ph06927;ph05595;ph05846
cellular_component	symplast	18	0.053731	GO:0055044	ph04074;ph08921;ph09491;ph07843;ph11085;ph06073;ph03854;ph07058;ph06845;ph06785;ph11743;ph11969;ph08509;ph05537;ph07887;ph00339;ph02550;ph07533
cellular_component	cell part	288	0.859701	GO:0044464	ph07821;ph04074;ph06899;ph03918;ph10255;ph00398;ph03914;ph10393;ph11039;ph03267;ph08921;ph09956;ph00340;ph09491;ph07843;ph11085;ph02468;ph00559;ph05171;ph04365;ph07657;ph02461;ph01067;ph01257;ph08412;ph10049;ph01064;ph09705;ph09579;ph06783;ph06954;ph01277;ph00483;ph06067;ph06370;ph00485;ph07544;ph00645;ph00644;ph08553;ph06917;ph09247;ph07908;ph00420;ph07070;ph07176;ph01096;ph04760;ph04761;ph06070…
biological_process	behavior	4	0.01194	GO:0007610	ph07797;ph05390;ph01880;ph05846
cellular_component	nucleoid	2	0.00597	GO:0009295	ph11489;ph03907
biological_process	localization	60	0.179104	GO:0051179	ph10255;ph04365;ph08860;ph06954;ph00645;ph07908;ph06070;ph11394;ph07384;ph09234;ph07807;ph01402;ph11661;ph08490;ph10970;ph07274;ph10269;ph06219;ph04923;ph08857;ph05416;ph06518;ph10150;ph06191;ph10300;ph07607;ph05488;ph10539;ph04432;ph09559;ph01103;ph11581;ph11720;ph02089;ph08978;ph11447;ph06438;ph05901;ph05900;ph07887;ph10782;ph09503;ph00458;ph02550;ph08755;ph07722;ph01880;ph07967;ph08766;ph02123…
molecular_function	molecular transducer activity	12	0.035821	GO:0060089	ph07797;ph11039;ph06783;ph07908;ph06205;ph01729;ph07773;ph05408;ph08969;ph01880;ph06144;ph09430
cellular_component	cell junction	19	0.056716	GO:0030054	ph04074;ph08921;ph09491;ph07843;ph11085;ph06073;ph03854;ph01402;ph07058;ph06845;ph06785;ph11743;ph11969;ph08509;ph05537;ph07887;ph00339;ph02550;ph07533
biological_process	cell aggregation	1	0.002985	GO:0098743	ph10150
biological_process	signaling	40	0.119403	GO:0023052	ph07797;ph11039;ph09956;ph09491;ph02468;ph06783;ph07544;ph07908;ph04761;ph06070;ph06071;ph09484;ph08938;ph08636;ph10966;ph02596;ph06205;ph01729;ph07863;ph07745;ph02346;ph06228;ph05408;ph11870;ph11952;ph04867;ph00462;ph05537;ph04917;ph09968;ph06652;ph04754;ph08969;ph01880;ph07428;ph03740;ph06144;ph09430;ph09163;ph05846
cellular_component	protein-containing complex	57	0.170149	GO:0032991	ph04074;ph00398;ph03267;ph07843;ph00559;ph07657;ph02461;ph01257;ph08412;ph01064;ph09579;ph00485;ph07176;ph04760;ph06073;ph09570;ph11394;ph06474;ph10727;ph03854;ph11661;ph11266;ph09854;ph08771;ph10269;ph07058;ph07342;ph10150;ph04837;ph09827;ph01130;ph02230;ph01338;ph11743;ph01103;ph08509;ph09389;ph08706;ph01891;ph07887;ph06153;ph00339;ph01714;ph02094;ph08755;ph07967;ph07134;ph05853;ph06927;ph06145…
biological_process	growth	13	0.038806	GO:0040007	ph01067;ph04164;ph04085;ph04149;ph04547;ph03934;ph05139;ph09878;ph03418;ph09203;ph09163;ph11281;ph05840

## Sheet: Table S7
Supplementary Table S7. Gene Ontology (GO) enriched data for differentially expressed genes (DEGs) of Neoporphyra haitanensis transcriptome under 6 h of dark vs under control (CK).
id	enrichment	description	ratio_in_study	ratio_in_pop	p_uncorrected	p_fdr	namespace	genes_in_study
GO:0010218	e	response to far red light	9/2795	10/10224	6.37e-05	0.072	biological_process	ph07908;ph11494;ph05384;ph05979;ph05378;ph05187;ph03619;ph07600;ph06736
GO:0061687	e	detoxification of inorganic compound	8/2795	9/10224	0.000211	0.2	biological_process	ph06145;ph05414;ph04322;ph03672;ph07607;ph01402;ph02451;ph04809
GO:0016168	e	chlorophyll binding	9/2795	12/10224	0.000801	0.632	molecular_function	ph05384;ph02605;ph01891;ph05979;ph05378;ph06745;ph05187;ph07600;ph06736
GO:0009768	e	photosynthesis, light harvesting in photosystem I	9/2795	12/10224	0.000801	0.632	biological_process	ph05384;ph02605;ph01891;ph05979;ph05378;ph06745;ph05187;ph07600;ph06736
GO:0031409	e	pigment binding	9/2795	12/10224	0.000801	0.632	molecular_function	ph05384;ph02605;ph01891;ph05979;ph05378;ph06745;ph05187;ph07600;ph06736
GO:0009645	e	response to low light intensity stimulus	5/2795	5/10224	0.00152	0.756	biological_process	ph07908;ph02605;ph01891;ph06745;ph06736
GO:0009765	e	photosynthesis, light harvesting	10/2795	16/10224	0.00339	0.968	biological_process	ph05384;ph02605;ph05239;ph01891;ph05979;ph05378;ph06745;ph05187;ph07600;ph06736
GO:0015979	e	photosynthesis	24/2795	53/10224	0.00503	0.99	biological_process	ph07742;ph09966;ph09030;ph10727;ph02094;ph10071;ph05384;ph06179;ph04285;ph02605;ph05239;ph11541;ph05171;ph01891;ph05979;ph05378;ph11819;ph01267;ph01461;ph01253;ph06745;ph05187;ph07600;ph06736
GO:0034775	e	glutathione transmembrane transport	4/2795	4/10224	0.00558	0.992	biological_process	ph05658;ph04322;ph01402;ph04809
GO:0035443	e	tripeptide transmembrane transport	4/2795	4/10224	0.00558	0.992	biological_process	ph05658;ph04322;ph01402;ph04809
GO:0035672	e	oligopeptide transmembrane transport	4/2795	4/10224	0.00558	0.992	biological_process	ph05658;ph04322;ph01402;ph04809
GO:0016208	e	AMP binding	4/2795	4/10224	0.00558	0.992	molecular_function	ph09761;ph05260;ph05261;ph05262
GO:0007141	e	male meiosis I	4/2795	4/10224	0.00558	0.992	biological_process	ph11942;ph06927;ph08923;ph08922
GO:0071453	e	cellular response to oxygen levels	7/2795	10/10224	0.00604	1	biological_process	ph03591;ph06340;ph01478;ph04285;ph06021;ph11819;ph06518
GO:0015977	e	carbon fixation	7/2795	10/10224	0.00604	1	biological_process	ph07742;ph09030;ph04285;ph11541;ph11819;ph01267;ph02503
GO:0036294	e	cellular response to decreased oxygen levels	7/2795	10/10224	0.00604	1	biological_process	ph03591;ph06340;ph01478;ph04285;ph06021;ph11819;ph06518
GO:0072337	e	modified amino acid transport	6/2795	8/10224	0.00684	1	biological_process	ph05658;ph04400;ph06145;ph04322;ph01402;ph04809
GO:0047484	e	regulation of response to osmotic stress	6/2795	8/10224	0.00684	1	biological_process	ph09491;ph10473;phi00787;ph06021;ph11363;ph06518
GO:0042891	e	antibiotic transport	6/2795	8/10224	0.00684	1	biological_process	ph08490;ph11898;ph06021;ph07780;ph10340;ph06518
GO:1901000	e	regulation of response to salt stress	6/2795	8/10224	0.00684	1	biological_process	ph09491;ph10473;phi00787;ph06021;ph11363;ph06518
GO:0034635	e	glutathione transport	5/2795	6/10224	0.00706	1	biological_process	ph05658;ph06145;ph04322;ph01402;ph04809
GO:1901002	e	positive regulation of response to salt stress	5/2795	6/10224	0.00706	1	biological_process	ph09491;ph10473;ph06021;ph11363;ph06518
GO:0097501	e	stress response to metal ion	5/2795	6/10224	0.00706	1	biological_process	ph06145;ph05414;ph04322;ph07607;ph02451
GO:0042939	e	tripeptide transport	5/2795	6/10224	0.00706	1	biological_process	ph05658;ph06145;ph04322;ph01402;ph04809
GO:0006857	e	oligopeptide transport	5/2795	6/10224	0.00706	1	biological_process	ph05658;ph06145;ph04322;ph01402;ph04809
GO:0019684	e	photosynthesis, light reaction	17/2795	35/10224	0.00726	1	biological_process	ph10727;ph02094;ph10071;ph05384;ph06179;ph02605;ph05239;ph05171;ph01891;ph05979;ph05378;ph01461;ph01253;ph06745;ph05187;ph07600;ph06736
GO:0015103	e	inorganic anion transmembrane transporter activity	14/2795	27/10224	0.00787	1	molecular_function	ph10785;ph08968;ph06778;ph08722;ph10071;ph08610;ph09047;ph05923;ph06022;ph09254;ph01461;ph01402;ph03726;ph04809
GO:0042364	e	water-soluble vitamin biosynthetic process	18/2795	39/10224	0.0114	1	biological_process	ph04816;ph05701;ph10794;ph05069;ph02156;ph08526;ph10264;ph04405;ph04401;ph05839;ph04185;ph08139;ph06793;ph07224;ph00698;ph05538;ph02228;ph02056
GO:0046688	e	response to copper ion	7/2795	11/10224	0.0127	1	biological_process	ph11865;ph05901;ph05900;ph10760;ph05414;ph04322;ph02451
GO:0019685	e	photosynthesis, dark reaction	6/2795	9/10224	0.0158	1	biological_process	ph07742;ph09030;ph04285;ph11541;ph11819;ph01267
GO:0019253	e	reductive pentose-phosphate cycle	6/2795	9/10224	0.0158	1	biological_process	ph07742;ph09030;ph04285;ph11541;ph11819;ph01267
GO:0072348	e	sulfur compound transport	12/2795	23/10224	0.0161	1	biological_process	ph01473;ph05658;ph09223;ph02602;ph06022;ph06145;ph04322;ph11581;ph01402;ph03726;ph00587;ph04809
GO:0015893	e	drug transport	15/2795	32/10224	0.017	1	biological_process	ph08490;ph01473;ph09223;ph02357;ph02602;ph04400;ph04365;ph11898;ph06021;ph07780;ph10340;ph11581;ph01402;ph06518;ph04809
GO:0030851	e	granulocyte differentiation	3/2795	3/10224	0.0204	1	biological_process	ph06678;ph09253;ph07838
GO:0030653	e	beta-lactam antibiotic metabolic process	3/2795	3/10224	0.0204	1	biological_process	ph11577;ph01402;ph04809
GO:0002573	e	myeloid leukocyte differentiation	3/2795	3/10224	0.0204	1	biological_process	ph06678;ph09253;ph07838
GO:0071454	e	cellular response to anoxia	3/2795	3/10224	0.0204	1	biological_process	ph01478;ph04285;ph11819
GO:0009228	e	thiamine biosynthetic process	3/2795	3/10224	0.0204	1	biological_process	ph04816;ph10794;ph06793
GO:0015106	e	bicarbonate transmembrane transporter activity	3/2795	3/10224	0.0204	1	molecular_function	ph08722;ph09047;ph06022
GO:0071071	e	regulation of phospholipid biosynthetic process	3/2795	3/10224	0.0204	1	biological_process	ph09145;ph10446;ph06219
GO:0051176	e	positive regulation of sulfur metabolic process	3/2795	3/10224	0.0204	1	biological_process	ph10299;ph11577;ph05354
GO:0015701	e	bicarbonate transport	3/2795	3/10224	0.0204	1	biological_process	ph08722;ph09047;ph06022
GO:0030644	e	cellular chloride ion homeostasis	3/2795	3/10224	0.0204	1	biological_process	ph09098;ph01402;ph04809
GO:0046620	e	regulation of organ growth	3/2795	3/10224	0.0204	1	biological_process	ph06466;ph02248;ph03824
GO:0004550	e	nucleoside diphosphate kinase activity	3/2795	3/10224	0.0204	1	molecular_function	ph01239;ph08478;ph01433
GO:0042724	e	thiamine-containing compound biosynthetic process	3/2795	3/10224	0.0204	1	biological_process	ph04816;ph10794;ph06793
GO:0010273	e	detoxification of copper ion	3/2795	3/10224	0.0204	1	biological_process	ph05414;ph04322;ph02451
GO:0042316	e	penicillin metabolic process	3/2795	3/10224	0.0204	1	biological_process	ph11577;ph01402;ph04809
GO:0055064	e	chloride ion homeostasis	3/2795	3/10224	0.0204	1	biological_process	ph09098;ph01402;ph04809
GO:1990169	e	stress response to copper ion	3/2795	3/10224	0.0204	1	biological_process	ph05414;ph04322;ph02451
GO:0030099	e	myeloid cell differentiation	3/2795	3/10224	0.0204	1	biological_process	ph06678;ph09253;ph07838
GO:0006661	e	phosphatidylinositol biosynthetic process	4/2795	5/10224	0.0218	1	biological_process	ph00482;ph08612;ph04340;ph01640
GO:0071384	e	cellular response to corticosteroid stimulus	4/2795	5/10224	0.0218	1	biological_process	ph10898;ph10346;ph01402;ph04809
GO:0071385	e	cellular response to glucocorticoid stimulus	4/2795	5/10224	0.0218	1	biological_process	ph10898;ph10346;ph01402;ph04809
GO:1903037	e	regulation of leukocyte cell-cell adhesion	4/2795	5/10224	0.0218	1	biological_process	ph03591;ph10898;ph07838;ph10346
GO:0042762	e	regulation of sulfur metabolic process	4/2795	5/10224	0.0218	1	biological_process	ph10299;ph11577;ph05354;ph09639
GO:0009110	e	vitamin biosynthetic process	21/2795	49/10224	0.023	1	biological_process	ph10238;ph04816;ph05701;ph10794;ph05069;ph02156;ph08526;ph10264;ph04405;ph04401;ph05839;ph04185;ph08139;ph06793;ph05093;ph07224;ph00698;ph05538;ph02228;ph02056;ph08485
GO:0006767	e	water-soluble vitamin metabolic process	23/2795	56/10224	0.0243	1	biological_process	ph04816;ph05701;ph10794;ph05069;ph02156;ph08526;ph10264;ph04405;ph04401;ph05839;ph04185;ph08139;ph06793;ph07224;ph07559;ph00698;ph05538;ph02228;ph01402;ph06513;ph02056;ph09199;ph04809
GO:0046906	e	tetrapyrrole binding	16/2795	36/10224	0.0251	1	molecular_function	ph05016;ph05384;ph02605;ph07933;ph08509;ph01891;ph07843;ph05979;ph05378;ph01862;ph04322;ph06745;ph05187;ph07600;ph06736;ph07597
GO:0010287	e	plastoglobule	17/2795	38/10224	0.0266	1	cellular_component	ph09128;ph05384;ph02367;ph01504;ph09827;ph02605;ph09864;ph06329;ph01891;ph05979;ph05378;ph05909;ph06745;ph10237;ph05187;ph07600;ph06736
GO:0010114	e	response to red light	9/2795	17/10224	0.0266	1	biological_process	ph07908;ph05384;ph05979;ph05378;ph01651;ph02215;ph05187;ph07600;ph06736
GO:0006766	e	vitamin metabolic process	27/2795	68/10224	0.0282	1	biological_process	ph10238;ph04816;ph05701;ph10794;ph05069;ph02156;ph09228;ph08526;ph10264;ph04405;ph04401;ph05839;ph04185;ph08139;ph06793;ph05093;ph07224;ph07559;ph00698;ph05538;ph02228;ph01402;ph06513;ph02056;ph09199;ph08485;ph04809
GO:0000041	e	transition metal ion transport	15/2795	33/10224	0.0293	1	biological_process	ph11865;ph05284;ph02385;ph05488;ph07872;ph05901;ph05900;ph03695;ph09872;ph11746;ph05896;ph04322;ph07607;ph01402;ph04809
GO:0009637	e	response to blue light	8/2795	14/10224	0.0293	1	biological_process	ph07908;ph05384;ph09561;ph05979;ph05378;ph05187;ph07600;ph06736
GO:0048037	e	cofactor binding	52/2795	146/10224	0.031	1	molecular_function	ph11484;ph07908;ph08566;ph01318;ph06678;ph05069;ph03934;ph02156;ph02154;ph07729;ph05016;ph05384;ph04836;ph08441;ph02605;ph00604;ph09678;ph11527;ph02345;ph07933;ph08509;ph08139;ph11395;ph11396;ph04894;ph09253;ph03831;ph04309;ph01891;ph07843;ph07153;ph01477;ph06793;ph05979;ph10083;ph05378;ph10898;ph01862;ph06748;ph05941;ph04928;ph10346;ph04322;ph05538;ph06745;ph05187;ph02452;ph07600;ph06736;ph07597…
GO:0044436	e	thylakoid part	41/2795	112/10224	0.0325	1	cellular_component	ph05609;ph11489;ph10838;ph10303;ph10727;ph02094;ph00496;ph09705;ph09128;ph10071;ph05384;ph06179;ph07734;ph02367;ph03373;ph02605;ph03746;ph07406;ph01239;ph10636;ph05239;ph11541;ph05171;ph09864;ph05546;ph07204;ph01891;ph05979;ph05378;ph04844;ph09889;ph01461;ph01253;ph06997;ph04864;ph06745;ph05187;ph00577;ph07600;ph06736;ph08485
GO:0015698	e	inorganic anion transport	15/2795	34/10224	0.0339	1	biological_process	ph10785;ph08968;ph06778;ph08722;ph10071;ph08610;ph09047;ph05923;ph06022;ph09254;ph01461;ph10340;ph01402;ph03726;ph04809
GO:0005548	e	phospholipid transporter activity	8/2795	15/10224	0.0376	1	molecular_function	ph08612;ph09145;ph02123;ph06219;ph07588;ph01402;ph09162;ph04809
GO:0005310	e	dicarboxylic acid transmembrane transporter activity	5/2795	8/10224	0.0396	1	molecular_function	ph04400;ph04365;ph06022;ph01402;ph04809
GO:0006305	e	DNA alkylation	5/2795	8/10224	0.0396	1	biological_process	ph06385;ph05919;ph06927;ph08755;ph09199
GO:0046982	e	protein heterodimerization activity	5/2795	8/10224	0.0396	1	molecular_function	ph03591;phi00787;ph10946;ph01896;ph06207
GO:0006821	e	chloride transport	5/2795	8/10224	0.0396	1	biological_process	ph10071;ph05923;ph06022;ph09254;ph01461
GO:0005253	e	anion channel activity	5/2795	8/10224	0.0396	1	molecular_function	ph10071;ph05923;ph06022;ph09254;ph01461
GO:0019104	e	DNA N-glycosylase activity	5/2795	8/10224	0.0396	1	molecular_function	ph05497;ph11527;ph05919;ph07608;ph03906
GO:0031960	e	response to corticosteroid	5/2795	8/10224	0.0396	1	biological_process	ph10760;ph10898;ph10346;ph01402;ph04809
GO:1901215	e	negative regulation of neuron death	5/2795	8/10224	0.0396	1	biological_process	ph10129;ph10898;ph10346;ph01402;ph04809
GO:0006306	e	DNA methylation	5/2795	8/10224	0.0396	1	biological_process	ph06385;ph05919;ph06927;ph08755;ph09199
GO:0051384	e	response to glucocorticoid	5/2795	8/10224	0.0396	1	biological_process	ph10760;ph10898;ph10346;ph01402;ph04809
GO:0000103	e	sulfate assimilation	5/2795	8/10224	0.0396	1	biological_process	ph01194;ph06718;ph06075;ph10748;ph11537
GO:0043434	e	response to peptide hormone	10/2795	20/10224	0.0401	1	biological_process	ph01411;ph06778;ph08601;ph00533;ph08520;ph10760;ph10898;ph10346;ph01402;ph04809
GO:0051181	e	cofactor transport	10/2795	20/10224	0.0401	1	biological_process	ph01473;ph05658;ph09223;ph02602;ph04400;ph06145;ph04322;ph11581;ph01402;ph04809
GO:0009579	e	thylakoid	57/2795	166/10224	0.0437	1	cellular_component	ph05609;ph11489;ph07742;ph10838;ph10303;ph09030;ph10727;ph02094;ph00496;ph05665;ph09123;ph09705;ph09128;ph10071;ph05384;ph06179;ph07734;ph02367;ph03373;ph09827;ph02605;ph05925;ph03746;ph07406;ph01239;ph07182;ph10636;ph05239;ph05160;ph11541;ph05171;ph09864;ph10097;ph05546;ph07204;ph01891;ph07397;ph05979;ph09064;ph05378;ph04844;ph09889;ph01267;ph05941;ph01461;ph06579;ph01253;ph06997;ph04864;ph11414…
GO:0015238	e	drug transmembrane transporter activity	12/2795	26/10224	0.0447	1	molecular_function	ph08490;ph01473;ph09223;ph02357;ph02602;ph04400;ph04365;ph11898;ph07780;ph11581;ph01402;ph04809
GO:0046364	e	monosaccharide biosynthetic process	14/2795	32/10224	0.0461	1	biological_process	ph07742;ph09966;ph10785;ph09030;ph11781;ph05665;ph02156;ph08610;ph10915;ph07391;ph08139;ph07224;ph00698;ph10696
GO:0006094	e	gluconeogenesis	10/2795	21/10224	0.0483	1	biological_process	ph07742;ph09966;ph10785;ph09030;ph11781;ph05665;ph08610;ph10915;ph07391;ph10696
GO:0009845	e	seed germination	10/2795	21/10224	0.0483	1	biological_process	ph01283;ph05002;ph07933;ph03271;ph03651;ph07843;ph04334;ph02074;ph10355;ph09637
GO:1901652	e	response to peptide	10/2795	21/10224	0.0483	1	biological_process	ph01411;ph06778;ph08601;ph00533;ph08520;ph10760;ph10898;ph10346;ph01402;ph04809
GO:0019319	e	hexose biosynthetic process	10/2795	21/10224	0.0483	1	biological_process	ph07742;ph09966;ph10785;ph09030;ph11781;ph05665;ph08610;ph10915;ph07391;ph10696

## Sheet: Table S8
Supplementary Table S8. Gene Ontology (GO) enriched data for differentially expressed genes (DEGs) of Neoporphyra haitanensis transcriptome under 24 h of dark vs under control (CK).
id	enrichment	description	ratio_in_study	ratio_in_pop	p_uncorrected	p_fdr	namespace	genes_in_study
GO:0042788	e	polysomal ribosome	35/3250	41/10224	4.89e-07	0	cellular_component	ph07124;ph07127;ph11495;ph02096;ph06669;ph08733;ph06860;ph07431;ph09700;ph08830;ph03165;ph11698;ph05396;ph03957;ph10276;ph09589;ph01454;ph04773;ph05022;ph07188;ph02113;ph05830;ph06838;ph07688;ph08587;ph05355;ph10986;ph02481;ph10948;ph07451;ph06173;ph11830;ph00378;ph11814;ph05166
GO:0005507	e	copper ion binding	47/3250	78/10224	9.5e-07	0	molecular_function	ph03918;ph11865;ph07124;ph08814;ph03711;ph07723;ph07726;ph07725;ph11853;ph11856;ph06330;ph05461;ph03770;ph10588;ph05035;ph10054;ph10295;ph04348;ph06591;ph07660;ph09024;ph08709;ph04977;ph03754;ph02117;ph05901;ph05900;ph07688;ph01101;ph07684;ph01075;ph02481;ph10835;ph06922;ph07844;ph05797;ph11819;ph05896;ph09656;ph01656;ph03817;ph10795;ph01878;ph10355;ph11902;ph01403;ph10326
GO:0005844	e	polysome	36/3250	45/10224	1.05e-06	0	cellular_component	ph07124;ph07127;ph11495;ph02096;ph06669;ph08733;ph06860;ph07431;ph09700;ph08830;ph03165;ph11698;ph05396;ph03957;ph10276;ph09589;ph01454;ph04773;ph05022;ph07188;ph02113;ph05830;ph06838;ph07688;ph08587;ph05355;ph10986;ph02481;ph10948;ph07451;ph01172;ph06173;ph11830;ph00378;ph11814;ph05166
GO:0022625	e	cytosolic large ribosomal subunit	39/3250	58/10224	1.28e-06	0.002	cellular_component	ph03285;ph02406;ph07127;ph03707;ph02096;ph01162;ph00385;ph06860;ph04826;ph09700;ph03763;ph03165;ph06267;ph01129;ph03957;ph09264;ph09589;ph10717;ph04724;ph01454;ph11526;ph04773;ph07241;ph05022;ph04976;ph05355;ph10986;ph11411;ph07451;ph01898;ph11554;ph06173;ph05792;ph01259;ph07819;ph07368;ph11830;ph00378;ph05166
GO:0044391	e	ribosomal subunit	68/3250	116/10224	1.59e-06	0.002	cellular_component	ph03285;ph11869;ph02406;ph07127;ph01281;ph11495;ph03707;ph02096;ph06669;ph01162;ph00385;ph08733;ph06860;ph04826;ph07657;ph09700;ph06256;ph08830;ph03763;ph03165;ph11698;ph07738;ph06267;ph05396;ph01129;ph03957;ph06077;ph10276;ph09723;ph09264;ph09589;ph10717;ph04724;ph01454;ph11526;ph04773;ph07241;ph01123;ph05022;ph04976;ph06580;ph06454;ph02113;ph02337;ph05830;ph06838;ph07946;ph08587;ph05355;ph10986…
GO:0022626	e	cytosolic ribosome	85/3250	126/10224	1.67e-06	0.002	cellular_component	ph03285;ph11869;ph02406;ph07124;ph07127;ph01281;ph11495;ph03707;ph02438;ph02096;ph06669;ph01162;ph00385;ph08733;ph06860;ph04826;ph07431;ph09700;ph06256;ph08830;ph03763;ph11172;ph03165;ph11698;ph07933;ph07738;ph06267;ph05396;ph01129;ph03957;ph06077;ph10276;ph05816;ph09723;ph09264;ph09589;ph10717;ph04724;ph01454;ph11526;ph04773;ph07241;ph01123;ph05939;ph05022;ph04976;ph06580;ph07188;ph06454;ph02113…
GO:0003735	e	structural constituent of ribosome	73/3250	119/10224	2.18e-06	0.002	molecular_function	ph03285;ph11869;ph02406;ph07124;ph07127;ph01281;ph11495;ph03707;ph02096;ph06669;ph01162;ph00385;ph08733;ph06860;ph04826;ph01120;ph07431;ph07657;ph09700;ph06256;ph08830;ph03763;ph03165;ph11698;ph07738;ph06267;ph05396;ph01129;ph03957;ph10276;ph09723;ph09589;ph10717;ph04724;ph01454;ph11526;ph04773;ph07241;ph01123;ph05022;ph04976;ph06580;ph07188;ph06454;ph02113;ph02337;ph05830;ph06838;ph07688;ph07946…
GO:0005198	e	structural molecule activity	80/3250	146/10224	2.36e-06	0.002	molecular_function	ph05604;ph03285;ph11869;ph02406;ph07124;ph07127;ph01281;ph00558;ph11495;ph03707;ph02096;ph06669;ph01162;ph00385;ph08733;ph06860;ph04826;ph01120;ph07431;ph07657;ph09700;ph06256;ph08830;ph05276;ph08720;ph03763;ph03165;ph11698;ph07738;ph06267;ph05396;ph05397;ph01129;ph03957;ph10276;ph09723;ph09589;ph10717;ph04724;ph01454;ph11526;ph04773;ph07241;ph01123;ph05022;ph04976;ph06580;ph07188;ph06454;ph02113…
GO:0015934	e	large ribosomal subunit	42/3250	68/10224	2.43e-06	0.002	cellular_component	ph03285;ph02406;ph07127;ph01281;ph03707;ph02096;ph01162;ph00385;ph06860;ph04826;ph09700;ph03763;ph03165;ph06267;ph01129;ph03957;ph09264;ph09589;ph10717;ph04724;ph01454;ph11526;ph04773;ph07241;ph05022;ph04976;ph02337;ph05355;ph10986;ph11411;ph07451;ph01898;ph11554;ph06173;ph05792;ph05552;ph01259;ph07819;ph07368;ph11830;ph00378;ph05166
GO:0005840	e	ribosome	90/3250	154/10224	2.86e-06	0.004	cellular_component	ph03285;ph11869;ph02406;ph07124;ph07127;ph01281;ph11495;ph03707;ph02438;ph02096;ph06669;ph01162;ph00385;ph08733;ph06860;ph04826;ph03935;ph07431;ph07657;ph09700;ph06256;ph08830;ph03763;ph11172;ph03165;ph11698;ph07933;ph07738;ph06267;ph05396;ph01129;ph03957;ph06077;ph10276;ph05816;ph09723;ph09264;ph09589;ph10717;ph04724;ph01454;ph11526;ph04773;ph07241;ph01123;ph05939;ph05022;ph04976;ph06580;ph07188…
GO:0044445	e	cytosolic part	89/3250	149/10224	3.01e-06	0.006	cellular_component	ph03285;ph11869;ph02406;ph07124;ph07127;ph01281;ph11495;ph03707;ph02438;ph02096;ph06669;ph01162;ph00385;ph08733;ph06860;ph04826;ph07431;ph09700;ph06256;ph08830;ph03763;ph11172;ph03165;ph11698;ph07933;ph07738;ph06267;ph05396;ph01129;ph03957;ph06077;ph10276;ph05816;ph09723;ph09264;ph09589;ph10717;ph04724;ph01454;ph11526;ph04773;ph07241;ph01123;ph05939;ph05022;ph04976;ph06580;ph07188;ph06454;ph02113…
GO:0044435	e	plastid part	226/3250	530/10224	3.95e-06	0.008	cellular_component	ph11135;ph11489;ph03280;ph03289;ph10833;ph02089;ph07125;ph04816;ph08963;ph08965;ph10237;ph11310;ph10303;ph01281;ph08561;ph04814;ph04817;ph00550;ph10365;ph03854;ph11492;ph00691;ph10813;ph07754;ph06081;ph02096;ph02094;ph02543;ph05844;ph08553;ph06779;ph00496;ph05665;ph04392;ph08775;ph03935;ph07380;ph07430;ph11857;ph01174;ph06252;ph06256;ph09128;ph05479;ph08545;ph08542;ph08724;ph03389;ph11470;ph11856…
GO:0044434	e	chloroplast part	223/3250	525/10224	4.52e-06	0.01	cellular_component	ph11135;ph11489;ph03280;ph03289;ph10833;ph02089;ph07125;ph04816;ph08963;ph08965;ph10237;ph11310;ph10303;ph01281;ph08561;ph04814;ph04817;ph00550;ph10365;ph03854;ph11492;ph00691;ph10813;ph07754;ph06081;ph02096;ph02094;ph02543;ph05844;ph08553;ph06779;ph00496;ph05665;ph04392;ph08775;ph03935;ph07380;ph07430;ph11857;ph01174;ph06252;ph06256;ph09128;ph05479;ph08545;ph08542;ph08724;ph03389;ph11470;ph11856…
GO:0009570	e	chloroplast stroma	158/3250	362/10224	5.07e-06	0.012	cellular_component	ph11135;ph11489;ph03280;ph03289;ph10833;ph07125;ph04816;ph08965;ph10237;ph01281;ph08561;ph04814;ph04817;ph10365;ph10813;ph06081;ph02543;ph06779;ph00496;ph05665;ph08775;ph03935;ph07380;ph11857;ph01174;ph06252;ph06256;ph09128;ph05479;ph08545;ph08542;ph08724;ph03389;ph11470;ph11856;ph10838;ph10092;ph09836;ph11623;ph06461;ph02367;ph06286;ph01420;ph05398;ph04355;ph11994;ph03773;ph01216;ph07410;ph02177…
GO:0009532	e	plastid stroma	158/3250	362/10224	5.07e-06	0.012	cellular_component	ph11135;ph11489;ph03280;ph03289;ph10833;ph07125;ph04816;ph08965;ph10237;ph01281;ph08561;ph04814;ph04817;ph10365;ph10813;ph06081;ph02543;ph06779;ph00496;ph05665;ph08775;ph03935;ph07380;ph11857;ph01174;ph06252;ph06256;ph09128;ph05479;ph08545;ph08542;ph08724;ph03389;ph11470;ph11856;ph10838;ph10092;ph09836;ph11623;ph06461;ph02367;ph06286;ph01420;ph05398;ph04355;ph11994;ph03773;ph01216;ph07410;ph02177…
GO:0009536	e	plastid	358/3250	866/10224	5.45e-06	0.012	cellular_component	ph11135;ph11489;ph03284;ph03280;ph03289;ph10833;ph06725;ph02089;ph07125;ph07124;ph04816;ph09584;ph08963;ph08965;ph10237;ph11310;ph10303;ph01281;ph08561;ph04074;ph04814;ph04817;ph00550;ph10365;ph05671;ph03854;ph11492;ph07153;ph00691;ph10813;ph07454;ph07357;ph01948;ph07754;ph06081;ph02096;ph02094;ph06398;ph02543;ph05844;ph10319;ph08553;ph00385;ph06779;ph06868;ph00496;ph05665;ph04392;ph08775;ph03935…
GO:0009507	e	chloroplast	350/3250	843/10224	6.02e-06	0.012	cellular_component	ph11135;ph11489;ph03284;ph03280;ph03289;ph10833;ph06725;ph02089;ph07125;ph07124;ph04816;ph09584;ph08963;ph08965;ph10237;ph11310;ph10303;ph01281;ph08561;ph04074;ph04814;ph04817;ph00550;ph10365;ph05671;ph03854;ph11492;ph07153;ph00691;ph10813;ph07454;ph07357;ph01948;ph07754;ph06081;ph02096;ph02094;ph06398;ph02543;ph05844;ph10319;ph08553;ph00385;ph06779;ph06868;ph00496;ph05665;ph04392;ph08775;ph03935…
GO:0009579	e	thylakoid	79/3250	166/10224	2.23e-05	0.028	cellular_component	ph11489;ph10303;ph04817;ph10365;ph10813;ph02094;ph05844;ph08553;ph06779;ph00496;ph05665;ph03935;ph11857;ph09128;ph11856;ph10838;ph07734;ph02382;ph02367;ph02361;ph05816;ph07676;ph05035;ph10051;ph09889;ph06745;ph08709;ph00615;ph05758;ph09846;ph07427;ph07182;ph02116;ph02335;ph05239;ph09208;ph05163;ph05160;ph11435;ph11438;ph11541;ph06024;ph07217;ph02313;ph10097;ph08413;ph10362;ph05545;ph07204;ph01891…
GO:0022627	e	cytosolic small ribosomal subunit	25/3250	39/10224	3.89e-05	0.052	cellular_component	ph11869;ph11495;ph06669;ph08733;ph06256;ph08830;ph11698;ph07738;ph05396;ph06077;ph10276;ph09723;ph01123;ph06580;ph06454;ph02113;ph05830;ph06838;ph07946;ph08587;ph10948;ph07207;ph02470;ph07102;ph11814
GO:0090407	e	organophosphate biosynthetic process	74/3250	156/10224	4.12e-05	0.054	biological_process	ph05602;ph03910;ph03288;ph02423;ph06725;ph06341;ph06656;ph09145;ph10308;ph04814;ph00482;ph05671;ph11781;ph07357;ph06678;ph05665;ph07430;ph09701;ph11921;ph10105;ph05491;ph08612;ph03389;ph07734;ph06068;ph06061;ph02562;ph05869;ph04354;ph01432;ph02607;ph06271;ph10295;ph09105;ph04340;ph05744;ph06591;ph10915;ph10043;ph10049;ph11317;ph01640;ph07267;ph05823;ph07684;ph00410;ph05960;ph04896;ph10369;ph09253…
GO:0009526	e	plastid envelope	117/3250	268/10224	4.57e-05	0.056	cellular_component	ph11135;ph11489;ph03289;ph02089;ph08963;ph08965;ph11310;ph01281;ph04817;ph00550;ph10365;ph03854;ph11492;ph00691;ph10813;ph07754;ph02096;ph02094;ph05844;ph06779;ph05665;ph04392;ph03935;ph07430;ph11857;ph09128;ph05479;ph08542;ph11856;ph07933;ph10092;ph09836;ph07739;ph01061;ph02385;ph04283;ph04354;ph03957;ph11994;ph03775;ph01216;ph05816;ph10588;ph09103;ph11450;ph06745;ph11284;ph10267;ph09209;ph05758…
GO:0009165	e	nucleotide biosynthetic process	44/3250	85/10224	0.000147	0.146	biological_process	ph05602;ph03910;ph02423;ph06725;ph06341;ph06656;ph10308;ph04814;ph11781;ph06678;ph05665;ph03389;ph07734;ph06061;ph02562;ph01432;ph06271;ph10295;ph09105;ph06591;ph10915;ph10049;ph11317;ph05823;ph07684;ph00410;ph05960;ph09253;ph03650;ph11880;ph05158;ph01267;ph07221;ph11836;ph07559;ph06978;ph10757;ph04912;ph07769;ph07762;ph02199;ph10696;ph00593;ph02056
GO:1901293	e	nucleoside phosphate biosynthetic process	44/3250	85/10224	0.000147	0.146	biological_process	ph05602;ph03910;ph02423;ph06725;ph06341;ph06656;ph10308;ph04814;ph11781;ph06678;ph05665;ph03389;ph07734;ph06061;ph02562;ph01432;ph06271;ph10295;ph09105;ph06591;ph10915;ph10049;ph11317;ph05823;ph07684;ph00410;ph05960;ph09253;ph03650;ph11880;ph05158;ph01267;ph07221;ph11836;ph07559;ph06978;ph10757;ph04912;ph07769;ph07762;ph02199;ph10696;ph00593;ph02056
GO:0009941	e	chloroplast envelope	103/3250	240/10224	0.000253	0.266	cellular_component	ph11489;ph03289;ph02089;ph08963;ph08965;ph11310;ph01281;ph04817;ph00550;ph10365;ph03854;ph11492;ph00691;ph10813;ph07754;ph02096;ph02094;ph05844;ph06779;ph05665;ph04392;ph03935;ph07430;ph11857;ph09128;ph08542;ph11856;ph10092;ph09836;ph07739;ph01061;ph02385;ph04283;ph04354;ph03957;ph11994;ph03775;ph01216;ph05816;ph10588;ph09103;ph11450;ph06745;ph11284;ph10267;ph09209;ph05758;ph01918;ph02116;ph02335…
GO:0043604	e	amide biosynthetic process	104/3250	242/10224	0.000262	0.272	biological_process	ph03285;ph02406;ph07127;ph06656;ph08961;ph01281;ph11495;ph07153;ph03707;ph07551;ph06081;ph02096;ph06669;ph01162;ph06717;ph06678;ph00385;ph06860;ph04826;ph03935;ph07657;ph09700;ph06063;ph06061;ph11623;ph06267;ph01036;ph05396;ph04738;ph01129;ph03957;ph01939;ph06473;ph06615;ph09723;ph09264;ph09589;ph05035;ph10717;ph04724;ph01454;ph04348;ph04773;ph07241;ph06590;ph09133;ph01123;ph10912;ph06626;ph05022…
GO:1901566	e	organonitrogen compound biosynthetic process	213/3250	546/10224	0.000269	0.276	biological_process	ph05602;ph03910;ph03285;ph02423;ph02422;ph02406;ph06725;ph07125;ph07127;ph04816;ph06341;ph06656;ph08961;ph08965;ph11310;ph05857;ph10308;ph01281;ph04814;ph05671;ph11495;ph07153;ph03707;ph11781;ph07551;ph07357;ph06081;ph02096;ph09601;ph06669;ph01162;ph06717;ph05840;ph06678;ph08555;ph00385;ph06860;ph05665;ph04826;ph03935;ph06961;ph07430;ph07723;ph07726;ph07725;ph07657;ph09700;ph11921;ph10105;ph03389…
GO:0072522	e	purine-containing compound biosynthetic process	30/3250	53/10224	0.00028	0.276	biological_process	ph05602;ph06725;ph06656;ph10308;ph04814;ph11781;ph06678;ph05665;ph03389;ph07734;ph06061;ph02562;ph09105;ph04348;ph06591;ph10915;ph07684;ph05960;ph09253;ph03650;ph11880;ph05158;ph01267;ph11836;ph06978;ph10757;ph07769;ph07762;ph10696;ph00593
GO:0044436	e	thylakoid part	54/3250	112/10224	0.000312	0.302	cellular_component	ph11489;ph10303;ph04817;ph10365;ph10813;ph02094;ph05844;ph08553;ph06779;ph00496;ph09128;ph11856;ph10838;ph07734;ph02382;ph02367;ph02361;ph07676;ph09889;ph06745;ph00615;ph09846;ph07427;ph02335;ph05239;ph09208;ph11541;ph07217;ph08413;ph10362;ph07204;ph01891;ph06790;ph05979;ph09081;ph06179;ph04335;ph01239;ph03796;ph05945;ph09656;ph02680;ph08433;ph10974;ph06997;ph01030;ph07821;ph00577;ph05615;ph07373…
GO:0035384	e	thioester biosynthetic process	7/3250	7/10224	0.000327	0.304	biological_process	ph06656;ph06678;ph06061;ph09253;ph03650;ph06978;ph07769
GO:0071616	e	acyl-CoA biosynthetic process	7/3250	7/10224	0.000327	0.304	biological_process	ph06656;ph06678;ph06061;ph09253;ph03650;ph06978;ph07769
GO:0005576	e	extracellular region	90/3250	207/10224	0.000375	0.374	cellular_component	ph11648;ph09738;ph11865;ph08918;ph07124;ph06347;ph06681;ph08814;ph08566;ph04817;ph00554;ph03701;ph06398;ph02543;ph05665;ph03935;ph07723;ph07726;ph07725;ph08542;ph00533;ph05016;ph11853;ph11856;ph06330;ph10242;ph06843;ph04359;ph03770;ph05816;ph10588;ph09103;ph11450;ph04346;ph04348;ph01649;ph06591;ph08869;ph09024;ph08709;ph04977;ph03751;ph03754;ph02116;ph06904;ph08509;ph05901;ph05900;ph05163;ph05160…
GO:0002181	e	cytoplasmic translation	27/3250	47/10224	0.000397	0.382	biological_process	ph03285;ph11495;ph03707;ph01162;ph06860;ph04826;ph01129;ph03957;ph01939;ph05035;ph01454;ph07241;ph01123;ph06626;ph05022;ph06454;ph10986;ph10948;ph11411;ph07451;ph01172;ph09538;ph01259;ph11830;ph04874;ph11814;ph10029
GO:0006164	e	purine nucleotide biosynthetic process	29/3250	52/10224	0.00045	0.416	biological_process	ph05602;ph06725;ph06656;ph10308;ph04814;ph11781;ph06678;ph05665;ph03389;ph07734;ph06061;ph02562;ph09105;ph06591;ph10915;ph07684;ph05960;ph09253;ph03650;ph11880;ph05158;ph01267;ph11836;ph06978;ph10757;ph07769;ph07762;ph10696;ph00593
GO:0046686	e	response to cadmium ion	78/3250	176/10224	0.000562	0.492	biological_process	ph03266;ph11135;ph07124;ph04814;ph10255;ph07536;ph06398;ph07430;ph06252;ph05479;ph11856;ph06461;ph06603;ph06845;ph02174;ph06075;ph01692;ph09726;ph06271;ph08853;ph10588;ph10295;ph06855;ph04348;ph07088;ph06591;ph04172;ph09024;ph08648;ph03751;ph03754;ph01917;ph02335;ph08509;ph05587;ph06838;ph06830;ph05163;ph07688;ph03219;ph06024;ph07684;ph07911;ph10719;ph11407;ph04227;ph02481;ph08920;ph04165;ph07844…
GO:0031976	e	plastid thylakoid	60/3250	130/10224	0.000599	0.51	cellular_component	ph11489;ph10303;ph04817;ph10365;ph10813;ph02094;ph05844;ph08553;ph06779;ph00496;ph03935;ph11857;ph09128;ph11856;ph10838;ph07734;ph02382;ph02367;ph02361;ph07676;ph10051;ph09889;ph06745;ph00615;ph05758;ph09846;ph07427;ph02335;ph05239;ph09208;ph05163;ph11438;ph11541;ph02313;ph10362;ph05545;ph07204;ph01891;ph07152;ph06790;ph05979;ph09081;ph06179;ph04335;ph01239;ph05945;ph09656;ph02680;ph08433;ph07172…
GO:0009534	e	chloroplast thylakoid	60/3250	130/10224	0.000599	0.51	cellular_component	ph11489;ph10303;ph04817;ph10365;ph10813;ph02094;ph05844;ph08553;ph06779;ph00496;ph03935;ph11857;ph09128;ph11856;ph10838;ph07734;ph02382;ph02367;ph02361;ph07676;ph10051;ph09889;ph06745;ph00615;ph05758;ph09846;ph07427;ph02335;ph05239;ph09208;ph05163;ph11438;ph11541;ph02313;ph10362;ph05545;ph07204;ph01891;ph07152;ph06790;ph05979;ph09081;ph06179;ph04335;ph01239;ph05945;ph09656;ph02680;ph08433;ph07172…
GO:0070402	e	NADPH binding	8/3250	9/10224	0.00067	0.52	molecular_function	ph06678;ph08441;ph10588;ph09253;ph04309;ph05799;ph06421;ph09199
GO:0006084	e	acetyl-CoA metabolic process	8/3250	9/10224	0.00067	0.52	biological_process	ph06656;ph06678;ph06061;ph09253;ph03650;ph00430;ph06978;ph07769
GO:0009152	e	purine ribonucleotide biosynthetic process	28/3250	51/10224	0.000732	0.578	biological_process	ph05602;ph06725;ph06656;ph10308;ph04814;ph11781;ph06678;ph05665;ph03389;ph07734;ph06061;ph02562;ph09105;ph06591;ph10915;ph07684;ph05960;ph09253;ph03650;ph11880;ph01267;ph11836;ph06978;ph10757;ph07769;ph07762;ph10696;ph00593
GO:0010038	e	response to metal ion	96/3250	228/10224	0.000916	0.604	biological_process	ph03266;ph11135;ph11865;ph07124;ph08490;ph04814;ph01477;ph10255;ph07752;ph07536;ph06398;ph02543;ph07430;ph06252;ph05479;ph10105;ph11856;ph06461;ph02385;ph06603;ph06845;ph05390;ph03770;ph02174;ph06075;ph07079;ph01692;ph09726;ph06271;ph08853;ph10588;ph10295;ph06855;ph04348;ph02447;ph07088;ph06591;ph04172;ph09024;ph08648;ph03751;ph03754;ph01917;ph02335;ph08509;ph05901;ph05900;ph05587;ph06838;ph06830…
GO:0043603	e	cellular amide metabolic process	121/3250	297/10224	0.000985	0.66	biological_process	ph03285;ph02406;ph07127;ph06656;ph08961;ph01281;ph11495;ph07153;ph03707;ph07551;ph06081;ph02096;ph06669;ph01162;ph06717;ph05840;ph06678;ph00385;ph06860;ph04826;ph03935;ph07657;ph09700;ph03369;ph06063;ph06061;ph11623;ph06461;ph06267;ph01036;ph05396;ph04738;ph01129;ph03957;ph01939;ph06473;ph06615;ph09723;ph09264;ph09589;ph05035;ph10717;ph04724;ph01454;ph04348;ph01649;ph04773;ph07241;ph06590;ph09133…
GO:0009535	e	chloroplast thylakoid membrane	45/3250	94/10224	0.00115	0.766	cellular_component	ph11489;ph10303;ph04817;ph10365;ph10813;ph02094;ph05844;ph08553;ph06779;ph00496;ph09128;ph11856;ph07734;ph02382;ph02367;ph02361;ph07676;ph09889;ph06745;ph00615;ph09846;ph07427;ph02335;ph05239;ph11541;ph10362;ph07204;ph01891;ph06790;ph05979;ph09081;ph06179;ph04335;ph09656;ph02680;ph08433;ph01030;ph07821;ph00577;ph05615;ph07373;ph07600;ph08485;ph00581;ph05192
GO:0055035	e	plastid thylakoid membrane	45/3250	94/10224	0.00115	0.766	cellular_component	ph11489;ph10303;ph04817;ph10365;ph10813;ph02094;ph05844;ph08553;ph06779;ph00496;ph09128;ph11856;ph07734;ph02382;ph02367;ph02361;ph07676;ph09889;ph06745;ph00615;ph09846;ph07427;ph02335;ph05239;ph11541;ph10362;ph07204;ph01891;ph06790;ph05979;ph09081;ph06179;ph04335;ph09656;ph02680;ph08433;ph01030;ph07821;ph00577;ph05615;ph07373;ph07600;ph08485;ph00581;ph05192
GO:0019682	e	glyceraldehyde-3-phosphate metabolic process	12/3250	17/10224	0.00116	0.766	biological_process	ph05671;ph07357;ph05665;ph05398;ph10043;ph11541;ph07354;ph04309;ph10378;ph05799;ph01223;ph06747
GO:0006732	e	coenzyme metabolic process	64/3250	144/10224	0.00152	0.82	biological_process	ph05602;ph02423;ph07908;ph06725;ph06341;ph06656;ph08961;ph05857;ph08814;ph04814;ph11781;ph05840;ph06678;ph05664;ph05665;ph04398;ph02156;ph07430;ph01174;ph10105;ph06061;ph01036;ph05398;ph05390;ph10909;ph09105;ph04348;ph05744;ph06591;ph09133;ph10915;ph10049;ph02245;ph04989;ph04185;ph07496;ph11541;ph09048;ph08139;ph11576;ph07354;ph06922;ph09253;ph03783;ph03650;ph05643;ph00430;ph10378;ph01267;ph05309…
GO:0051186	e	cofactor metabolic process	99/3250	239/10224	0.00153	0.82	biological_process	ph05602;ph02423;ph07908;ph06725;ph06341;ph06656;ph06652;ph08961;ph11310;ph05857;ph08814;ph04814;ph05671;ph07153;ph11781;ph07357;ph05840;ph10319;ph06678;ph05664;ph05665;ph04398;ph02156;ph07430;ph01174;ph05016;ph10105;ph07933;ph09834;ph06061;ph06461;ph01036;ph05398;ph05390;ph10909;ph07676;ph09105;ph04348;ph05744;ph03740;ph01649;ph06591;ph09133;ph10915;ph05240;ph10049;ph05758;ph08630;ph02245;ph01228…
GO:0015935	e	small ribosomal subunit	26/3250	48/10224	0.00157	0.822	cellular_component	ph11869;ph11495;ph06669;ph08733;ph07657;ph06256;ph08830;ph11698;ph07738;ph05396;ph06077;ph10276;ph09723;ph01123;ph06580;ph06454;ph02113;ph05830;ph06838;ph07946;ph08587;ph10948;ph07207;ph02470;ph07102;ph11814
GO:0042651	e	thylakoid membrane	47/3250	100/10224	0.00161	0.826	cellular_component	ph11489;ph10303;ph04817;ph10365;ph10813;ph02094;ph05844;ph08553;ph06779;ph00496;ph09128;ph11856;ph10838;ph07734;ph02382;ph02367;ph02361;ph07676;ph09889;ph06745;ph00615;ph09846;ph07427;ph02335;ph05239;ph11541;ph10362;ph07204;ph01891;ph06790;ph05979;ph09081;ph06179;ph04335;ph05945;ph09656;ph02680;ph08433;ph01030;ph07821;ph00577;ph05615;ph07373;ph07600;ph08485;ph00581;ph05192
GO:0034357	e	photosynthetic membrane	47/3250	100/10224	0.00161	0.826	cellular_component	ph11489;ph10303;ph04817;ph10365;ph10813;ph02094;ph05844;ph08553;ph06779;ph00496;ph09128;ph11856;ph10838;ph07734;ph02382;ph02367;ph02361;ph07676;ph09889;ph06745;ph00615;ph09846;ph07427;ph02335;ph05239;ph11541;ph10362;ph07204;ph01891;ph06790;ph05979;ph09081;ph06179;ph04335;ph05945;ph09656;ph02680;ph08433;ph01030;ph07821;ph00577;ph05615;ph07373;ph07600;ph08485;ph00581;ph05192
GO:0015995	e	chlorophyll biosynthetic process	7/3250	8/10224	0.00189	0.856	biological_process	ph11310;ph05671;ph07357;ph05758;ph07172;ph09193;ph08485
GO:0010035	e	response to inorganic substance	138/3250	349/10224	0.0019	0.892	biological_process	ph03918;ph03266;ph11135;ph11865;ph07908;ph06728;ph07124;ph06681;ph08965;ph08490;ph04814;ph00557;ph01477;ph10255;ph07752;ph07536;ph06397;ph06398;ph02543;ph05067;ph07430;ph06252;ph05479;ph05016;ph10105;ph11853;ph11856;ph07933;ph09836;ph06461;ph02385;ph06603;ph06845;ph05390;ph05397;ph11994;ph03770;ph02174;ph01433;ph06075;ph07079;ph01692;ph09726;ph06271;ph08853;ph10588;ph00518;ph10054;ph10295;ph06855…
GO:0051188	e	cofactor biosynthetic process	60/3250	134/10224	0.00193	0.892	biological_process	ph05602;ph02423;ph06725;ph06341;ph06656;ph06652;ph08961;ph11310;ph05857;ph04814;ph05671;ph07153;ph11781;ph07357;ph05840;ph06678;ph05665;ph02156;ph07430;ph01174;ph10105;ph06061;ph01036;ph10909;ph09105;ph04348;ph05744;ph03740;ph06591;ph09133;ph10915;ph10049;ph05758;ph02245;ph01228;ph04185;ph08139;ph11576;ph10094;ph09253;ph03783;ph03650;ph05643;ph01880;ph01267;ph05069;ph07312;ph07172;ph07559;ph06978…
GO:0006081	e	cellular aldehyde metabolic process	19/3250	33/10224	0.00235	0.908	biological_process	ph11903;ph05671;ph07357;ph05665;ph05398;ph05744;ph10043;ph11541;ph07354;ph08413;ph04309;ph10378;ph05799;ph01883;ph05069;ph01223;ph06747;ph02228;ph02056
GO:0005773	e	vacuole	119/3250	297/10224	0.00236	0.914	cellular_component	ph11007;ph03265;ph07127;ph10308;ph08814;ph08560;ph04074;ph07280;ph02096;ph06398;ph02543;ph00385;ph00549;ph08733;ph07431;ph10251;ph06894;ph09700;ph06252;ph00626;ph00533;ph03381;ph11172;ph03165;ph03369;ph09830;ph09836;ph00703;ph05398;ph06840;ph05396;ph04739;ph03957;ph11994;ph07079;ph10276;ph09726;ph00603;ph08853;ph09589;ph05929;ph00518;ph10295;ph09103;ph04724;ph08857;ph04340;ph06591;ph10591;ph05939…
GO:0048046	e	apoplast	44/3250	94/10224	0.00248	0.938	cellular_component	ph07124;ph08814;ph04817;ph06398;ph02543;ph05665;ph03935;ph08542;ph11856;ph05816;ph10588;ph09103;ph11450;ph04348;ph06591;ph09024;ph08709;ph03751;ph03754;ph02116;ph06904;ph08509;ph05163;ph05160;ph07684;ph10719;ph06922;ph01899;ph07844;ph07842;ph07843;ph07152;ph09068;ph05370;ph01308;ph06179;ph03794;ph01267;ph09656;ph07221;ph02074;ph09193;ph10339;ph00362
GO:0033866	e	nucleoside bisphosphate biosynthetic process	9/3250	12/10224	0.00265	0.946	biological_process	ph05602;ph06656;ph06678;ph06061;ph09253;ph03650;ph06978;ph07769;ph07762
GO:0034033	e	purine nucleoside bisphosphate biosynthetic process	9/3250	12/10224	0.00265	0.946	biological_process	ph05602;ph06656;ph06678;ph06061;ph09253;ph03650;ph06978;ph07769;ph07762
GO:0034030	e	ribonucleoside bisphosphate biosynthetic process	9/3250	12/10224	0.00265	0.946	biological_process	ph05602;ph06656;ph06678;ph06061;ph09253;ph03650;ph06978;ph07769;ph07762
GO:0042744	e	hydrogen peroxide catabolic process	10/3250	14/10224	0.0027	0.954	biological_process	ph05016;ph07933;ph09834;ph07676;ph08630;ph08509;ph00099;ph06922;ph07842;ph07843
GO:0044272	e	sulfur compound biosynthetic process	30/3250	59/10224	0.00285	0.97	biological_process	ph07125;ph04816;ph06656;ph08965;ph10308;ph07153;ph06678;ph06961;ph06061;ph11537;ph01649;ph09133;ph07662;ph04185;ph11577;ph04317;ph10097;ph09253;ph03650;ph06005;ph06006;ph10898;ph10748;ph06978;ph05538;ph07769;ph06748;ph10211;ph08574;ph09199
GO:0055114	e	oxidation-reduction process	170/3250	444/10224	0.00297	0.972	biological_process	ph11135;ph03289;ph11865;ph07908;ph06341;ph06652;ph08961;ph01194;ph11310;ph10308;ph08566;ph04817;ph08708;ph11492;ph07454;ph03702;ph01477;ph10255;ph11781;ph07282;ph01948;ph02094;ph05844;ph06718;ph10319;ph06678;ph00389;ph06868;ph04398;ph06961;ph02156;ph02154;ph07723;ph07726;ph07725;ph06675;ph08545;ph08542;ph08548;ph05016;ph08724;ph09915;ph10105;ph03896;ph11853;ph07933;ph06330;ph09834;ph02361;ph05869…
GO:0005618	e	cell wall	67/3250	155/10224	0.00299	0.974	cellular_component	ph07127;ph02543;ph08733;ph04398;ph08830;ph08548;ph04381;ph03381;ph03166;ph06603;ph06845;ph05396;ph00456;ph10276;ph09726;ph09723;ph10588;ph09103;ph07718;ph06591;ph10915;ph10591;ph11425;ph04372;ph01917;ph02113;ph05833;ph08509;ph00517;ph04182;ph01859;ph07496;ph07946;ph07911;ph02484;ph10948;ph03836;ph01022;ph07451;ph07842;ph07843;ph02308;ph01172;ph09799;ph09068;ph06173;ph05158;ph05792;ph01889;ph06786…
GO:0009117	e	nucleotide metabolic process	67/3250	155/10224	0.00299	0.974	biological_process	ph05602;ph03910;ph02423;ph07908;ph06725;ph06341;ph06656;ph10308;ph04814;ph04254;ph11650;ph11781;ph11549;ph06678;ph05664;ph05665;ph04398;ph10105;ph03389;ph07734;ph06061;ph02562;ph05398;ph05390;ph01433;ph01432;ph06271;ph10295;ph09105;ph06591;ph10915;ph10049;ph11317;ph07496;ph11541;ph05823;ph07684;ph00410;ph07354;ph05960;ph10943;ph09253;ph03650;ph11880;ph00430;ph05158;ph10378;ph09243;ph09531;ph01239…
GO:0030312	e	external encapsulating structure	67/3250	155/10224	0.00299	0.974	cellular_component	ph07127;ph02543;ph08733;ph04398;ph08830;ph08548;ph04381;ph03381;ph03166;ph06603;ph06845;ph05396;ph00456;ph10276;ph09726;ph09723;ph10588;ph09103;ph07718;ph06591;ph10915;ph10591;ph11425;ph04372;ph01917;ph02113;ph05833;ph08509;ph00517;ph04182;ph01859;ph07496;ph07946;ph07911;ph02484;ph10948;ph03836;ph01022;ph07451;ph07842;ph07843;ph02308;ph01172;ph09799;ph09068;ph06173;ph05158;ph05792;ph01889;ph06786…
GO:0006661	e	phosphatidylinositol biosynthetic process	5/3250	5/10224	0.00324	0.978	biological_process	ph00482;ph08612;ph04340;ph01640;ph10369
GO:0051290	e	protein heterotetramerization	5/3250	5/10224	0.00324	0.978	biological_process	ph11856;ph09599;ph07842;ph07843;ph09656
GO:0071329	e	cellular response to sucrose stimulus	5/3250	5/10224	0.00324	0.978	biological_process	ph06678;ph07380;ph11470;ph03770;ph09253
GO:0071324	e	cellular response to disaccharide stimulus	5/3250	5/10224	0.00324	0.978	biological_process	ph06678;ph07380;ph11470;ph03770;ph09253
GO:0006085	e	acetyl-CoA biosynthetic process	5/3250	5/10224	0.00324	0.978	biological_process	ph06656;ph06061;ph03650;ph06978;ph07769
GO:0006753	e	nucleoside phosphate metabolic process	68/3250	158/10224	0.00327	0.992	biological_process	ph05602;ph03910;ph02423;ph07908;ph06725;ph06341;ph06656;ph10308;ph04814;ph04254;ph11650;ph11781;ph11549;ph06678;ph05664;ph05665;ph04398;ph10105;ph03389;ph07734;ph06061;ph02562;ph05398;ph05390;ph01433;ph01432;ph06271;ph10295;ph09105;ph06591;ph10915;ph10049;ph11317;ph07496;ph11541;ph05823;ph07684;ph00410;ph07354;ph02139;ph05960;ph10943;ph09253;ph03650;ph11880;ph00430;ph05158;ph10378;ph09243;ph09531…
GO:0031977	e	thylakoid lumen	16/3250	27/10224	0.00336	0.992	cellular_component	ph10303;ph04817;ph00496;ph02361;ph00615;ph02335;ph05239;ph09208;ph07217;ph08413;ph06179;ph01239;ph03796;ph08433;ph10974;ph06997
GO:0044437	e	vacuolar part	76/3250	180/10224	0.00351	0.992	cellular_component	ph03265;ph07127;ph08814;ph08560;ph07280;ph02096;ph06398;ph02543;ph08733;ph07431;ph10251;ph06894;ph00626;ph00533;ph03381;ph03369;ph09830;ph09836;ph00703;ph05398;ph06840;ph05396;ph04739;ph03957;ph11994;ph07079;ph10276;ph09726;ph00603;ph08853;ph09589;ph05929;ph10295;ph09103;ph04340;ph06591;ph10591;ph05939;ph06828;ph11425;ph11085;ph01917;ph06904;ph08894;ph07946;ph01105;ph10930;ph01498;ph00099;ph09866…
GO:0019637	e	organophosphate metabolic process	109/3250	272/10224	0.00362	0.996	biological_process	ph05602;ph03910;ph03288;ph02423;ph07908;ph06725;ph09966;ph06341;ph06656;ph09145;ph10308;ph04814;ph00482;ph04254;ph05671;ph11650;ph11492;ph11781;ph07357;ph11549;ph06678;ph05664;ph05665;ph04398;ph07430;ph09701;ph00533;ph11921;ph10105;ph05491;ph08612;ph03389;ph10446;ph07734;ph06068;ph06061;ph02562;ph05869;ph05398;ph05390;ph04354;ph01433;ph01432;ph02607;ph06271;ph10295;ph09105;ph04340;ph05744;ph06591…
GO:0005774	e	vacuolar membrane	73/3250	173/10224	0.00385	0.996	cellular_component	ph03265;ph07127;ph08814;ph08560;ph07280;ph02096;ph06398;ph02543;ph08733;ph07431;ph10251;ph06894;ph00626;ph00533;ph03381;ph09830;ph09836;ph00703;ph05398;ph06840;ph05396;ph04739;ph03957;ph11994;ph07079;ph10276;ph09726;ph00603;ph08853;ph09589;ph05929;ph10295;ph09103;ph04340;ph06591;ph10591;ph05939;ph06828;ph11425;ph11085;ph01917;ph06904;ph08894;ph07946;ph01105;ph10930;ph01498;ph00099;ph09866;ph07218…
GO:0006412	e	translation	81/3250	195/10224	0.00398	0.998	biological_process	ph03285;ph02406;ph07127;ph01281;ph11495;ph03707;ph07551;ph02096;ph06669;ph01162;ph06717;ph00385;ph06860;ph04826;ph03935;ph07657;ph09700;ph06063;ph11623;ph06267;ph05396;ph01129;ph03957;ph01939;ph06473;ph06615;ph09723;ph09264;ph09589;ph05035;ph10717;ph04724;ph01454;ph04773;ph07241;ph06590;ph01123;ph10912;ph06626;ph05022;ph04976;ph06454;ph02113;ph02337;ph06638;ph07946;ph08587;ph01070;ph05355;ph11407…
GO:0043043	e	peptide biosynthetic process	82/3250	198/10224	0.00425	0.998	biological_process	ph03285;ph02406;ph07127;ph01281;ph11495;ph07153;ph03707;ph07551;ph02096;ph06669;ph01162;ph06717;ph00385;ph06860;ph04826;ph03935;ph07657;ph09700;ph06063;ph11623;ph06267;ph05396;ph01129;ph03957;ph01939;ph06473;ph06615;ph09723;ph09264;ph09589;ph05035;ph10717;ph04724;ph01454;ph04773;ph07241;ph06590;ph01123;ph10912;ph06626;ph05022;ph04976;ph06454;ph02113;ph02337;ph06638;ph07946;ph08587;ph01070;ph05355…
GO:0006090	e	pyruvate metabolic process	19/3250	34/10224	0.00473	0.998	biological_process	ph06725;ph04814;ph05671;ph11781;ph07357;ph01948;ph05665;ph02595;ph09105;ph06591;ph10915;ph10043;ph06144;ph04309;ph03650;ph05799;ph01267;ph01223;ph10696
GO:0019288	e	isopentenyl diphosphate biosynthetic process, methylerythritol 4-phosphate pathway	6/3250	7/10224	0.00524	0.998	biological_process	ph05671;ph07357;ph10043;ph04309;ph05799;ph01223
GO:0006268	e	DNA unwinding involved in DNA replication	6/3250	7/10224	0.00524	0.998	biological_process	ph10728;ph06851;ph03786;ph04783;ph06576;ph09626
GO:0044281	e	small molecule metabolic process	269/3250	738/10224	0.00525	1	biological_process	ph05602;ph11135;ph03910;ph03288;ph07747;ph02423;ph02422;ph11903;ph07908;ph06725;ph07920;ph09966;ph07125;ph04816;ph06341;ph06656;ph08961;ph06681;ph08965;ph01194;ph05857;ph10308;ph08814;ph08566;ph04814;ph04254;ph05671;ph11650;ph11492;ph07153;ph10255;ph11781;ph07357;ph03145;ph01948;ph11549;ph07754;ph09458;ph06081;ph07536;ph06717;ph05840;ph06718;ph06678;ph00389;ph06868;ph05664;ph05665;ph08775;ph04398…
GO:0016614	e	oxidoreductase activity, acting on CH-OH group of donors	38/3250	81/10224	0.00547	1	molecular_function	ph06652;ph01948;ph06868;ph04398;ph02156;ph08545;ph05869;ph06614;ph02358;ph01486;ph05936;ph01228;ph05581;ph07496;ph09048;ph00676;ph01625;ph04317;ph07354;ph05960;ph04309;ph11386;ph11880;ph10378;ph05799;ph05309;ph01318;ph04921;ph01656;ph05069;ph00349;ph04913;ph11902;ph02448;ph02536;ph05431;ph06738;ph05331
GO:0046914	e	transition metal ion binding	87/3250	213/10224	0.00579	1	molecular_function	ph03918;ph11865;ph07124;ph08814;ph05840;ph06868;ph03711;ph07723;ph07726;ph07725;ph06252;ph10105;ph11853;ph11856;ph07933;ph06330;ph09712;ph05461;ph04354;ph08962;ph03770;ph09043;ph02352;ph10588;ph05035;ph10054;ph10295;ph04724;ph04348;ph06591;ph01123;ph10915;ph07660;ph09024;ph08709;ph05024;ph10280;ph04977;ph03754;ph11885;ph02117;ph08509;ph05901;ph05900;ph06830;ph05163;ph07688;ph01101;ph07684;ph07911…
GO:0055086	e	nucleobase-containing small molecule metabolic process	96/3250	239/10224	0.00602	1	biological_process	ph05602;ph03910;ph02423;ph07908;ph06725;ph06341;ph06656;ph10308;ph08814;ph04814;ph04254;ph11650;ph10255;ph11781;ph03145;ph11549;ph09458;ph07536;ph05840;ph06678;ph05664;ph05665;ph04398;ph03627;ph10105;ph03389;ph03385;ph07734;ph06061;ph02562;ph05398;ph05390;ph01433;ph01432;ph01692;ph06271;ph10295;ph09105;ph03418;ph04348;ph06591;ph01126;ph10915;ph09203;ph10049;ph08648;ph11737;ph11317;ph07496;ph11541…
GO:0009735	e	response to cytokinin	33/3250	69/10224	0.00603	1	biological_process	ph03289;ph07124;ph07127;ph04817;ph03935;ph07431;ph09700;ph06603;ph05396;ph07676;ph04348;ph06591;ph07660;ph10924;ph02335;ph05830;ph05239;ph11891;ph05820;ph10932;ph01075;ph10719;ph00099;ph02481;ph11411;ph11880;ph05792;ph05552;ph06685;ph01410;ph05402;ph11830;ph05192
GO:0009240	e	isopentenyl diphosphate biosynthetic process	7/3250	9/10224	0.00615	1	biological_process	ph05671;ph07357;ph09701;ph10043;ph04309;ph05799;ph01223
GO:0000347	e	THO complex	7/3250	9/10224	0.00615	1	cellular_component	ph02556;ph10728;ph06851;ph03786;ph04783;ph06576;ph09626
GO:0046490	e	isopentenyl diphosphate metabolic process	7/3250	9/10224	0.00615	1	biological_process	ph05671;ph07357;ph09701;ph10043;ph04309;ph05799;ph01223
GO:0051291	e	protein heterooligomerization	8/3250	11/10224	0.00636	1	biological_process	ph11856;ph02382;ph05860;ph09599;ph06332;ph07842;ph07843;ph09656
GO:0042737	e	drug catabolic process	21/3250	40/10224	0.00637	1	biological_process	ph02154;ph07723;ph07726;ph07725;ph05016;ph07933;ph06330;ph09834;ph10242;ph07676;ph08630;ph05831;ph08509;ph00099;ph10835;ph06922;ph07842;ph07843;ph03674;ph02199;ph00106
GO:0044421	e	extracellular region part	21/3250	40/10224	0.00637	1	cellular_component	ph11865;ph08918;ph06681;ph07723;ph07726;ph07725;ph00533;ph11853;ph06330;ph03770;ph04977;ph05901;ph05900;ph10835;ph04237;ph07785;ph10269;ph05500;ph03872;ph03874;ph02056
GO:0009108	e	coenzyme biosynthetic process	45/3250	100/10224	0.00663	1	biological_process	ph05602;ph02423;ph06725;ph06341;ph06656;ph08961;ph05857;ph04814;ph11781;ph05840;ph06678;ph05665;ph02156;ph07430;ph01174;ph06061;ph01036;ph10909;ph09105;ph04348;ph05744;ph06591;ph09133;ph10915;ph10049;ph02245;ph04185;ph08139;ph11576;ph09253;ph03783;ph03650;ph05643;ph01267;ph05069;ph07312;ph07559;ph06978;ph05538;ph07769;ph02199;ph02228;ph10696;ph02056;ph09627
GO:0005615	e	extracellular space	20/3250	37/10224	0.00692	1	cellular_component	ph11865;ph08918;ph06681;ph07723;ph07726;ph07725;ph00533;ph11853;ph06330;ph03770;ph04977;ph05901;ph05900;ph10835;ph07785;ph10269;ph05500;ph03872;ph03874;ph02056
GO:0016491	e	oxidoreductase activity	140/3250	366/10224	0.00845	1	molecular_function	ph03289;ph11865;ph06652;ph08961;ph11310;ph10308;ph04817;ph08708;ph11492;ph07454;ph03702;ph01477;ph07282;ph01948;ph02094;ph05844;ph10319;ph00389;ph06868;ph04398;ph06961;ph02156;ph07723;ph07726;ph07725;ph06675;ph08545;ph08548;ph05016;ph09915;ph10105;ph03896;ph11853;ph07933;ph06330;ph09834;ph02361;ph05869;ph05461;ph05390;ph08441;ph04283;ph05645;ph03770;ph07410;ph06614;ph02590;ph02358;ph01486;ph09727…
GO:0009260	e	ribonucleotide biosynthetic process	30/3250	63/10224	0.00942	1	biological_process	ph05602;ph03910;ph06725;ph06656;ph10308;ph04814;ph11781;ph06678;ph05665;ph03389;ph07734;ph06061;ph02562;ph09105;ph06591;ph10915;ph05823;ph07684;ph05960;ph09253;ph03650;ph11880;ph01267;ph11836;ph06978;ph10757;ph07769;ph07762;ph10696;ph00593
GO:0046390	e	ribose phosphate biosynthetic process	30/3250	63/10224	0.00942	1	biological_process	ph05602;ph03910;ph06725;ph06656;ph10308;ph04814;ph11781;ph06678;ph05665;ph03389;ph07734;ph06061;ph02562;ph09105;ph06591;ph10915;ph05823;ph07684;ph05960;ph09253;ph03650;ph11880;ph01267;ph11836;ph06978;ph10757;ph07769;ph07762;ph10696;ph00593
GO:0080167	e	response to karrikin	13/3250	22/10224	0.0099	1	biological_process	ph03288;ph03289;ph11492;ph02094;ph09602;ph10227;ph05844;ph06779;ph06591;ph06745;ph01859;ph10362;ph06685
GO:0042743	e	hydrogen peroxide metabolic process	13/3250	22/10224	0.0099	1	biological_process	ph06652;ph05016;ph07933;ph09834;ph07676;ph03740;ph08630;ph01228;ph08509;ph00099;ph06922;ph07842;ph07843
GO:0050810	e	regulation of steroid biosynthetic process	4/3250	4/10224	0.0102	1	biological_process	ph06678;ph09253;ph11595;ph01880
GO:0045491	e	xylan metabolic process	4/3250	4/10224	0.0102	1	biological_process	ph05780;ph09068;ph09361;ph02186
GO:0010410	e	hemicellulose metabolic process	4/3250	4/10224	0.0102	1	biological_process	ph05780;ph09068;ph09361;ph02186
GO:0009409	e	response to cold	48/3250	111/10224	0.0104	1	biological_process	ph03918;ph03284;ph07124;ph06398;ph11514;ph07431;ph05479;ph08542;ph11856;ph07933;ph09726;ph07676;ph04724;ph00462;ph07088;ph06745;ph11284;ph10733;ph03754;ph02620;ph08509;ph05163;ph05160;ph07544;ph10986;ph08413;ph01891;ph07844;ph07842;ph07843;ph06798;ph11880;ph01308;ph10378;ph01865;ph03794;ph11823;ph11819;ph01267;ph01460;ph09656;ph01318;ph01314;ph00353;ph07312;ph09623;ph10355;ph11363
GO:0019362	e	pyridine nucleotide metabolic process	23/3250	46/10224	0.0106	1	biological_process	ph02423;ph06725;ph04814;ph11781;ph05664;ph05665;ph04398;ph05398;ph05390;ph09105;ph06591;ph10915;ph07496;ph11541;ph07354;ph10378;ph01267;ph07559;ph02199;ph06747;ph10696;ph02056;ph06421
GO:0072524	e	pyridine-containing compound metabolic process	26/3250	53/10224	0.0111	1	biological_process	ph02423;ph06725;ph04814;ph11781;ph05664;ph05665;ph04398;ph05398;ph05390;ph09105;ph05744;ph06591;ph10915;ph07496;ph11541;ph07354;ph10378;ph01267;ph05069;ph07559;ph02199;ph06747;ph02228;ph10696;ph02056;ph06421
GO:0006518	e	peptide metabolic process	90/3250	227/10224	0.0116	1	biological_process	ph03285;ph02406;ph07127;ph01281;ph11495;ph07153;ph03707;ph07551;ph02096;ph06669;ph01162;ph06717;ph00385;ph06860;ph04826;ph03935;ph07657;ph09700;ph03369;ph06063;ph11623;ph06461;ph06267;ph05396;ph01129;ph03957;ph01939;ph06473;ph06615;ph09723;ph09264;ph09589;ph05035;ph10717;ph04724;ph01454;ph01649;ph04773;ph07241;ph06590;ph01123;ph10912;ph06626;ph05022;ph04976;ph06454;ph02113;ph02337;ph06638;ph07946…
GO:0072593	e	reactive oxygen species metabolic process	19/3250	37/10224	0.0132	1	biological_process	ph06652;ph00482;ph05016;ph11853;ph07933;ph09834;ph03770;ph07676;ph03740;ph04977;ph08630;ph01228;ph08509;ph11395;ph00099;ph11396;ph06922;ph07842;ph07843
GO:0009631	e	cold acclimation	10/3250	16/10224	0.0133	1	biological_process	ph03918;ph09726;ph07676;ph10733;ph07842;ph07843;ph01460;ph01314;ph09623;ph10355
GO:0003697	e	single-stranded DNA binding	22/3250	44/10224	0.0139	1	molecular_function	ph03918;ph06678;ph05497;ph09835;ph08841;ph01025;ph11354;ph07614;ph02298;ph09389;ph10925;ph00410;ph04080;ph06923;ph08781;ph00421;ph09253;ph03838;ph10355;ph06966;ph03612;ph00362
GO:0019614	e	catechol-containing compound catabolic process	5/3250	6/10224	0.0143	1	biological_process	ph07723;ph07726;ph07725;ph06330;ph10835
GO:0006584	e	catecholamine metabolic process	5/3250	6/10224	0.0143	1	biological_process	ph07723;ph07726;ph07725;ph06330;ph10835
GO:0004500	e	dopamine beta-monooxygenase activity	5/3250	6/10224	0.0143	1	molecular_function	ph07723;ph07726;ph07725;ph06330;ph10835
GO:0016715	e	oxidoreductase activity, acting on paired donors, with incorporation or reduction of molecular oxygen, reduced ascorbate as one donor, and incorporation of one atom of oxygen	5/3250	6/10224	0.0143	1	molecular_function	ph07723;ph07726;ph07725;ph06330;ph10835
GO:0009713	e	catechol-containing compound biosynthetic process	5/3250	6/10224	0.0143	1	biological_process	ph07723;ph07726;ph07725;ph06330;ph10835
GO:0009712	e	catechol-containing compound metabolic process	5/3250	6/10224	0.0143	1	biological_process	ph07723;ph07726;ph07725;ph06330;ph10835
GO:0006589	e	octopamine biosynthetic process	5/3250	6/10224	0.0143	1	biological_process	ph07723;ph07726;ph07725;ph06330;ph10835
GO:0042417	e	dopamine metabolic process	5/3250	6/10224	0.0143	1	biological_process	ph07723;ph07726;ph07725;ph06330;ph10835
GO:0042415	e	norepinephrine metabolic process	5/3250	6/10224	0.0143	1	biological_process	ph07723;ph07726;ph07725;ph06330;ph10835
GO:0004096	e	catalase activity	5/3250	6/10224	0.0143	1	molecular_function	ph05016;ph07933;ph08509;ph07842;ph07843
GO:0046333	e	octopamine metabolic process	5/3250	6/10224	0.0143	1	biological_process	ph07723;ph07726;ph07725;ph06330;ph10835
GO:0042424	e	catecholamine catabolic process	5/3250	6/10224	0.0143	1	biological_process	ph07723;ph07726;ph07725;ph06330;ph10835
GO:2000379	e	positive regulation of reactive oxygen species metabolic process	5/3250	6/10224	0.0143	1	biological_process	ph11856;ph01649;ph10898;ph01880;ph09656
GO:0042423	e	catecholamine biosynthetic process	5/3250	6/10224	0.0143	1	biological_process	ph07723;ph07726;ph07725;ph06330;ph10835
GO:0042420	e	dopamine catabolic process	5/3250	6/10224	0.0143	1	biological_process	ph07723;ph07726;ph07725;ph06330;ph10835
GO:0042421	e	norepinephrine biosynthetic process	5/3250	6/10224	0.0143	1	biological_process	ph07723;ph07726;ph07725;ph06330;ph10835
GO:0046189	e	phenol-containing compound biosynthetic process	7/3250	10/10224	0.0149	1	biological_process	ph07723;ph07726;ph07725;ph06330;ph09726;ph10835;ph07312
GO:0031967	e	organelle envelope	175/3250	474/10224	0.0153	1	cellular_component	ph11135;ph11489;ph03289;ph02089;ph08963;ph08965;ph11310;ph01281;ph04817;ph00550;ph10365;ph03854;ph11492;ph00691;ph10813;ph11782;ph07754;ph07623;ph02096;ph02094;ph02093;ph05844;ph06779;ph05665;ph04392;ph03935;ph07384;ph07430;ph11857;ph09128;ph05479;ph05276;ph08542;ph03381;ph03946;ph11856;ph07933;ph10092;ph09830;ph09836;ph07739;ph01061;ph02385;ph08841;ph05390;ph04283;ph04354;ph11196;ph03957;ph11994…
GO:0019336	e	phenol-containing compound catabolic process	6/3250	8/10224	0.0153	1	biological_process	ph07723;ph07726;ph07725;ph06330;ph10835;ph07576
GO:0072521	e	purine-containing compound metabolic process	46/3250	107/10224	0.016	1	biological_process	ph05602;ph06725;ph06656;ph10308;ph08814;ph04814;ph04254;ph11650;ph11781;ph11549;ph06678;ph05664;ph05665;ph10105;ph03389;ph07734;ph06061;ph02562;ph08441;ph10295;ph09105;ph04348;ph06591;ph10915;ph07684;ph05960;ph10943;ph09253;ph03650;ph11880;ph00430;ph05158;ph09243;ph09531;ph01267;ph04323;ph11836;ph06978;ph10757;ph07769;ph07762;ph06695;ph10696;ph00593;ph09199;ph00106
GO:0046496	e	nicotinamide nucleotide metabolic process	22/3250	45/10224	0.0162	1	biological_process	ph02423;ph06725;ph04814;ph11781;ph05664;ph05665;ph04398;ph05398;ph05390;ph09105;ph06591;ph10915;ph07496;ph11541;ph07354;ph10378;ph01267;ph02199;ph06747;ph10696;ph02056;ph06421
GO:0018958	e	phenol-containing compound metabolic process	9/3250	14/10224	0.0172	1	biological_process	ph07723;ph07726;ph07725;ph06330;ph09726;ph07470;ph10835;ph07576;ph07312
GO:0031975	e	envelope	175/3250	477/10224	0.0205	1	cellular_component	ph11135;ph11489;ph03289;ph02089;ph08963;ph08965;ph11310;ph01281;ph04817;ph00550;ph10365;ph03854;ph11492;ph00691;ph10813;ph11782;ph07754;ph07623;ph02096;ph02094;ph02093;ph05844;ph06779;ph05665;ph04392;ph03935;ph07384;ph07430;ph11857;ph09128;ph05479;ph05276;ph08542;ph03381;ph03946;ph11856;ph07933;ph10092;ph09830;ph09836;ph07739;ph01061;ph02385;ph08841;ph05390;ph04283;ph04354;ph11196;ph03957;ph11994…
GO:0016052	e	carbohydrate catabolic process	35/3250	79/10224	0.0207	1	biological_process	ph11135;ph03288;ph06725;ph09966;ph04814;ph11781;ph06397;ph06977;ph05665;ph11519;ph08542;ph08724;ph02177;ph09105;ph00468;ph06591;ph10915;ph03219;ph11541;ph04165;ph05203;ph09068;ph01308;ph07785;ph01267;ph09431;ph05311;ph09623;ph06747;ph10696;ph00114;ph00597;ph09361;ph07572;ph01615
GO:0005975	e	carbohydrate metabolic process	70/3250	175/10224	0.0217	1	biological_process	ph11135;ph03288;ph07747;ph07345;ph06725;ph07920;ph09966;ph05857;ph04814;ph10255;ph11781;ph06397;ph06678;ph06977;ph05665;ph04398;ph11519;ph07380;ph02156;ph08542;ph08724;ph11470;ph06603;ph08533;ph02177;ph10909;ph02607;ph09105;ph00468;ph11523;ph06591;ph10915;ph04390;ph11437;ph03219;ph07496;ph11541;ph01075;ph08139;ph07354;ph02310;ph06922;ph04165;ph04896;ph09253;ph05780;ph07441;ph05203;ph09068;ph01308…
GO:0017001	e	antibiotic catabolic process	11/3250	19/10224	0.0234	1	biological_process	ph02154;ph05016;ph07933;ph09834;ph07676;ph08630;ph08509;ph00099;ph06922;ph07842;ph07843
GO:0006165	e	nucleoside diphosphate phosphorylation	11/3250	19/10224	0.0234	1	biological_process	ph06725;ph04814;ph11781;ph05665;ph01433;ph09105;ph06591;ph10915;ph01239;ph01267;ph10696
GO:0019897	e	extrinsic component of plasma membrane	8/3250	12/10224	0.0239	1	cellular_component	ph00533;ph07470;ph11577;ph04323;ph10269;ph03872;ph09920;ph03874
GO:0016143	e	S-glycoside metabolic process	8/3250	12/10224	0.0239	1	biological_process	ph08965;ph10308;ph07754;ph02103;ph10097;ph06005;ph06006;ph08574
GO:0019760	e	glucosinolate metabolic process	8/3250	12/10224	0.0239	1	biological_process	ph08965;ph10308;ph07754;ph02103;ph10097;ph06005;ph06006;ph08574
GO:0019757	e	glycosinolate metabolic process	8/3250	12/10224	0.0239	1	biological_process	ph08965;ph10308;ph07754;ph02103;ph10097;ph06005;ph06006;ph08574
GO:0072330	e	monocarboxylic acid biosynthetic process	37/3250	85/10224	0.0256	1	biological_process	ph06725;ph06681;ph04814;ph11492;ph11781;ph06678;ph00389;ph05665;ph08775;ph01036;ph04738;ph05645;ph09105;ph06591;ph09133;ph10915;ph11284;ph05581;ph04185;ph05696;ph11720;ph11577;ph09048;ph09147;ph01242;ph09253;ph11412;ph01883;ph01267;ph10987;ph11344;ph07312;ph06978;ph05538;ph10696;ph08581;ph00568
GO:0050661	e	NADP binding	9/3250	15/10224	0.0257	1	molecular_function	ph06678;ph08441;ph10588;ph09253;ph04309;ph05799;ph01318;ph06421;ph09199
GO:0046128	e	purine ribonucleoside metabolic process	9/3250	15/10224	0.0257	1	biological_process	ph08814;ph10105;ph07684;ph05960;ph11880;ph10757;ph07762;ph00593;ph09199
GO:0042278	e	purine nucleoside metabolic process	9/3250	15/10224	0.0257	1	biological_process	ph08814;ph10105;ph07684;ph05960;ph11880;ph10757;ph07762;ph00593;ph09199
GO:0006638	e	neutral lipid metabolic process	13/3250	24/10224	0.0263	1	biological_process	ph03288;ph06678;ph05665;ph00533;ph05869;ph07834;ph09253;ph11565;ph11918;ph10269;ph03872;ph03874;ph00568
GO:0006639	e	acylglycerol metabolic process	13/3250	24/10224	0.0263	1	biological_process	ph03288;ph06678;ph05665;ph00533;ph05869;ph07834;ph09253;ph11565;ph11918;ph10269;ph03872;ph03874;ph00568
GO:0043436	e	oxoacid metabolic process	155/3250	422/10224	0.0285	1	biological_process	ph02423;ph02422;ph06725;ph07125;ph08961;ph06681;ph08965;ph01194;ph05857;ph10308;ph08814;ph08566;ph04814;ph05671;ph11492;ph07153;ph11781;ph07357;ph01948;ph07754;ph06081;ph07536;ph06717;ph05840;ph06718;ph06678;ph00389;ph06868;ph05665;ph08775;ph04398;ph06961;ph11514;ph11513;ph02156;ph02154;ph11623;ph02562;ph05461;ph01036;ph01420;ph05398;ph05390;ph04738;ph05645;ph05486;ph11537;ph01939;ph07410;ph06473…
GO:0016616	e	oxidoreductase activity, acting on the CH-OH group of donors, NAD or NADP as acceptor	32/3250	72/10224	0.0299	1	molecular_function	ph01948;ph06868;ph04398;ph08545;ph05869;ph06614;ph02358;ph01486;ph05581;ph07496;ph09048;ph01625;ph04317;ph07354;ph05960;ph04309;ph11386;ph11880;ph10378;ph05799;ph05309;ph01318;ph04921;ph01656;ph05069;ph00349;ph11902;ph02448;ph02536;ph05431;ph06738;ph05331
GO:1901657	e	glycosyl compound metabolic process	23/3250	49/10224	0.0302	1	biological_process	ph03910;ph08965;ph10308;ph08814;ph07754;ph05840;ph05664;ph10105;ph01126;ph05346;ph02103;ph07684;ph05960;ph10097;ph06005;ph06006;ph11880;ph05630;ph10757;ph07762;ph00593;ph08574;ph09199
GO:0033865	e	nucleoside bisphosphate metabolic process	11/3250	20/10224	0.0313	1	biological_process	ph05602;ph06656;ph06678;ph06061;ph09253;ph03650;ph00430;ph09243;ph06978;ph07769;ph07762
GO:0033875	e	ribonucleoside bisphosphate metabolic process	11/3250	20/10224	0.0313	1	biological_process	ph05602;ph06656;ph06678;ph06061;ph09253;ph03650;ph00430;ph09243;ph06978;ph07769;ph07762
GO:0034032	e	purine nucleoside bisphosphate metabolic process	11/3250	20/10224	0.0313	1	biological_process	ph05602;ph06656;ph06678;ph06061;ph09253;ph03650;ph00430;ph09243;ph06978;ph07769;ph07762
GO:0072525	e	pyridine-containing compound biosynthetic process	16/3250	31/10224	0.0314	1	biological_process	ph02423;ph06725;ph04814;ph11781;ph05665;ph09105;ph05744;ph06591;ph10915;ph01267;ph05069;ph07559;ph02199;ph02228;ph10696;ph02056
GO:0006733	e	oxidoreduction coenzyme metabolic process	26/3250	57/10224	0.0316	1	biological_process	ph02423;ph06725;ph04814;ph11781;ph05664;ph05665;ph04398;ph05398;ph05390;ph09105;ph06591;ph10915;ph02245;ph07496;ph11541;ph07354;ph03783;ph10378;ph01267;ph07559;ph02199;ph06747;ph10696;ph02056;ph09627;ph06421
GO:0071353	e	cellular response to interleukin-4	3/3250	3/10224	0.0321	1	biological_process	ph06678;ph09253;ph11880
GO:0009834	e	plant-type secondary cell wall biogenesis	3/3250	3/10224	0.0321	1	biological_process	ph05780;ph10957;ph02186
GO:0009346	e	citrate lyase complex	3/3250	3/10224	0.0321	1	cellular_component	ph06656;ph06061;ph06978
GO:0003878	e	ATP citrate synthase activity	3/3250	3/10224	0.0321	1	molecular_function	ph06656;ph06061;ph06978
GO:0009704	e	de-etiolation	3/3250	3/10224	0.0321	1	biological_process	ph09836;ph06063;ph11994
GO:0016160	e	amylase activity	3/3250	3/10224	0.0321	1	molecular_function	ph06397;ph05661;ph09788
GO:0005828	e	kinetochore microtubule	3/3250	3/10224	0.0321	1	cellular_component	ph08720;ph01459;ph04378
GO:0005905	e	clathrin-coated pit	3/3250	3/10224	0.0321	1	cellular_component	ph05853;ph05852;ph11884
GO:0004316	e	3-oxoacyl-[acyl-carrier-protein] reductase (NADPH) activity	3/3250	3/10224	0.0321	1	molecular_function	ph01625;ph01656;ph11902
GO:0016120	e	carotene biosynthetic process	3/3250	3/10224	0.0321	1	biological_process	ph04283;ph05755;ph07981
GO:0016128	e	phytosteroid metabolic process	3/3250	3/10224	0.0321	1	biological_process	ph07282;ph05346;ph10957
GO:0016129	e	phytosteroid biosynthetic process	3/3250	3/10224	0.0321	1	biological_process	ph07282;ph05346;ph10957
GO:0106118	e	regulation of sterol biosynthetic process	3/3250	3/10224	0.0321	1	biological_process	ph06678;ph09253;ph11595
GO:0000915	e	actomyosin contractile ring assembly	3/3250	3/10224	0.0321	1	biological_process	ph09484;ph02356;ph04237
GO:0004815	e	aspartate-tRNA ligase activity	3/3250	3/10224	0.0321	1	molecular_function	ph04172;ph11257;ph06377
GO:0106030	e	neuron projection fasciculation	3/3250	3/10224	0.0321	1	biological_process	ph02575;ph00465;ph07470
GO:0000788	e	nuclear nucleosome	3/3250	3/10224	0.0321	1	cellular_component	ph11350;ph09851;ph11355
GO:0090181	e	regulation of cholesterol metabolic process	3/3250	3/10224	0.0321	1	biological_process	ph06678;ph09253;ph11595
GO:0030174	e	regulation of DNA-dependent DNA replication initiation	3/3250	3/10224	0.0321	1	biological_process	ph06851;ph04783;ph09626
GO:0045540	e	regulation of cholesterol biosynthetic process	3/3250	3/10224	0.0321	1	biological_process	ph06678;ph09253;ph11595
GO:0016842	e	amidine-lyase activity	3/3250	3/10224	0.0321	1	molecular_function	ph02562;ph10602;ph11908
GO:0047545	e	2-hydroxyglutarate dehydrogenase activity	3/3250	3/10224	0.0321	1	molecular_function	ph06614;ph05936;ph00676
GO:0007413	e	axonal fasciculation	3/3250	3/10224	0.0321	1	biological_process	ph02575;ph00465;ph07470
GO:0070670	e	response to interleukin-4	3/3250	3/10224	0.0321	1	biological_process	ph06678;ph09253;ph11880
GO:0004130	e	cytochrome-c peroxidase activity	3/3250	3/10224	0.0321	1	molecular_function	ph09834;ph07676;ph00099
GO:0016131	e	brassinosteroid metabolic process	3/3250	3/10224	0.0321	1	biological_process	ph07282;ph05346;ph10957
GO:0016132	e	brassinosteroid biosynthetic process	3/3250	3/10224	0.0321	1	biological_process	ph07282;ph05346;ph10957
GO:0031145	e	anaphase-promoting complex-dependent catabolic process	3/3250	3/10224	0.0321	1	biological_process	ph03946;ph08430;ph08600
GO:0042136	e	neurotransmitter biosynthetic process	8/3250	13/10224	0.0329	1	biological_process	ph07723;ph07726;ph07725;ph06330;ph09726;ph07834;ph10835;ph11565
GO:0019758	e	glycosinolate biosynthetic process	6/3250	9/10224	0.0336	1	biological_process	ph08965;ph10308;ph10097;ph06005;ph06006;ph08574
GO:0016144	e	S-glycoside biosynthetic process	6/3250	9/10224	0.0336	1	biological_process	ph08965;ph10308;ph10097;ph06005;ph06006;ph08574
GO:0046129	e	purine ribonucleoside biosynthetic process	6/3250	9/10224	0.0336	1	biological_process	ph07684;ph05960;ph11880;ph10757;ph07762;ph00593
GO:0042451	e	purine nucleoside biosynthetic process	6/3250	9/10224	0.0336	1	biological_process	ph07684;ph05960;ph11880;ph10757;ph07762;ph00593
GO:0019761	e	glucosinolate biosynthetic process	6/3250	9/10224	0.0336	1	biological_process	ph08965;ph10308;ph10097;ph06005;ph06006;ph08574
GO:0051156	e	glucose 6-phosphate metabolic process	6/3250	9/10224	0.0336	1	biological_process	ph05398;ph09105;ph11541;ph07354;ph10378;ph06747
GO:1900121	e	negative regulation of receptor binding	6/3250	9/10224	0.0336	1	biological_process	ph02575;ph00533;ph00465;ph10269;ph03872;ph03874
GO:1900120	e	regulation of receptor binding	6/3250	9/10224	0.0336	1	biological_process	ph02575;ph00533;ph00465;ph10269;ph03872;ph03874
GO:0009266	e	response to temperature stimulus	80/3250	207/10224	0.0347	1	biological_process	ph03918;ph03284;ph07124;ph06681;ph06398;ph02543;ph05067;ph03711;ph11514;ph07431;ph07651;ph05479;ph08542;ph08548;ph05016;ph11471;ph11856;ph07933;ph09836;ph06845;ph11994;ph09726;ph07676;ph04724;ph00462;ph02447;ph07088;ph07246;ph06745;ph11284;ph10733;ph03754;ph10924;ph02620;ph08509;ph05163;ph05690;ph05160;ph07544;ph01086;ph10986;ph07457;ph02484;ph02481;ph08784;ph08413;ph04896;ph04308;ph01891;ph07844…
GO:0046365	e	monosaccharide catabolic process	16/3250	32/10224	0.0352	1	biological_process	ph11135;ph11781;ph11519;ph08542;ph00468;ph10915;ph03219;ph11541;ph04165;ph01308;ph09431;ph05311;ph06747;ph00114;ph00597;ph01615
GO:0016857	e	racemase and epimerase activity, acting on carbohydrates and derivatives	5/3250	7/10224	0.0369	1	molecular_function	ph10909;ph04371;ph11541;ph08139;ph06747
GO:1901070	e	guanosine-containing compound biosynthetic process	5/3250	7/10224	0.0369	1	biological_process	ph05960;ph11880;ph10757;ph07762;ph00593
GO:0008037	e	cell recognition	5/3250	7/10224	0.0369	1	biological_process	ph02575;ph00465;ph07470;ph05587;ph10378
GO:0010181	e	FMN binding	5/3250	7/10224	0.0369	1	molecular_function	ph01477;ph07729;ph03831;ph01410;ph09199
GO:0006089	e	lactate metabolic process	5/3250	7/10224	0.0369	1	biological_process	ph06678;ph05936;ph08413;ph09253;ph01883
GO:0032787	e	monocarboxylic acid metabolic process	67/3250	170/10224	0.0375	1	biological_process	ph02423;ph06725;ph06681;ph08566;ph04814;ph05671;ph11492;ph11781;ph07357;ph01948;ph06678;ph00389;ph05665;ph08775;ph02154;ph05461;ph01036;ph04738;ph05645;ph05486;ph02595;ph01486;ph09105;ph01649;ph06591;ph09133;ph10915;ph11284;ph05936;ph10043;ph07834;ph05581;ph04185;ph05696;ph11720;ph11577;ph09048;ph05688;ph01625;ph09147;ph01242;ph06144;ph08413;ph09253;ph04309;ph11565;ph03650;ph11412;ph06005;ph06006…
GO:0046654	e	tetrahydrofolate biosynthetic process	4/3250	5/10224	0.038	1	biological_process	ph08961;ph01036;ph04348;ph07312
GO:0010196	e	nonphotochemical quenching	4/3250	5/10224	0.038	1	biological_process	ph02094;ph05844;ph10838;ph05945
GO:0032544	e	plastid translation	4/3250	5/10224	0.038	1	biological_process	ph03935;ph06615;ph05035;ph03794
GO:0019218	e	regulation of steroid metabolic process	4/3250	5/10224	0.038	1	biological_process	ph06678;ph09253;ph11595;ph01880
GO:1990066	e	energy quenching	4/3250	5/10224	0.038	1	biological_process	ph02094;ph05844;ph10838;ph05945
GO:0090322	e	regulation of superoxide metabolic process	4/3250	5/10224	0.038	1	biological_process	ph11856;ph01649;ph10898;ph09656
GO:0006082	e	organic acid metabolic process	156/3250	428/10224	0.0385	1	biological_process	ph02423;ph02422;ph06725;ph07125;ph08961;ph06681;ph08965;ph01194;ph05857;ph10308;ph08814;ph08566;ph04814;ph05671;ph11492;ph07153;ph11781;ph07357;ph01948;ph07754;ph06081;ph07536;ph06717;ph05840;ph06718;ph06678;ph00389;ph06868;ph05665;ph08775;ph04398;ph06961;ph11514;ph11513;ph02156;ph02154;ph11623;ph02562;ph05461;ph01036;ph01420;ph05398;ph05390;ph08441;ph04738;ph05645;ph05486;ph11537;ph01939;ph07410…
GO:0042133	e	neurotransmitter metabolic process	10/3250	18/10224	0.0409	1	biological_process	ph07723;ph07726;ph07725;ph06330;ph01486;ph09726;ph07834;ph05163;ph10835;ph11565
GO:1901615	e	organic hydroxy compound metabolic process	42/3250	102/10224	0.0428	1	biological_process	ph03288;ph09145;ph07282;ph05840;ph06678;ph05665;ph08775;ph07723;ph07726;ph07725;ph00533;ph06330;ph02607;ph09726;ph05744;ph11523;ph05936;ph07470;ph05346;ph04183;ph11720;ph10835;ph08413;ph04896;ph09253;ph10957;ph05554;ph11918;ph01883;ph01889;ph07576;ph05069;ph07312;ph10269;ph00349;ph02228;ph08584;ph03872;ph03874;ph07770;ph02056;ph08485
GO:0008202	e	steroid metabolic process	14/3250	28/10224	0.0434	1	biological_process	ph09145;ph07282;ph00533;ph05346;ph04183;ph11720;ph09048;ph10957;ph01880;ph10269;ph08584;ph03872;ph03874;ph07770
GO:0001505	e	regulation of neurotransmitter levels	14/3250	28/10224	0.0434	1	biological_process	ph07723;ph07726;ph07725;ph06330;ph01486;ph09726;ph07081;ph11952;ph07834;ph05163;ph10835;ph11565;ph01880;ph07761
GO:0010118	e	stomatal movement	12/3250	23/10224	0.0435	1	biological_process	ph07908;ph10308;ph05067;ph04739;ph00419;ph04318;ph07847;ph06940;ph07312;ph01410;ph06644;ph06645
GO:0046939	e	nucleotide phosphorylation	12/3250	23/10224	0.0435	1	biological_process	ph06725;ph04814;ph11781;ph05665;ph01433;ph09105;ph06591;ph10915;ph11317;ph01239;ph01267;ph10696
GO:0009168	e	purine ribonucleoside monophosphate biosynthetic process	17/3250	35/10224	0.0439	1	biological_process	ph06725;ph04814;ph11781;ph05665;ph03389;ph07734;ph02562;ph09105;ph06591;ph10915;ph07684;ph11880;ph01267;ph11836;ph10757;ph10696;ph00593
GO:0016879	e	ligase activity, forming carbon-nitrogen bonds	17/3250	35/10224	0.0439	1	molecular_function	ph03910;ph03280;ph07153;ph04738;ph04348;ph09133;ph05831;ph04185;ph07688;ph07919;ph11576;ph01242;ph11412;ph03674;ph10757;ph00593;ph07591
GO:0009127	e	purine nucleoside monophosphate biosynthetic process	17/3250	35/10224	0.0439	1	biological_process	ph06725;ph04814;ph11781;ph05665;ph03389;ph07734;ph02562;ph09105;ph06591;ph10915;ph07684;ph11880;ph01267;ph11836;ph10757;ph10696;ph00593
GO:0071941	e	nitrogen cycle metabolic process	7/3250	11/10224	0.0446	1	biological_process	ph06081;ph05398;ph05831;ph07688;ph07919;ph01314;ph03674
GO:0009898	e	cytoplasmic side of plasma membrane	7/3250	11/10224	0.0446	1	cellular_component	ph05276;ph07470;ph11577;ph04323;ph01410;ph09782;ph09920
GO:0016853	e	isomerase activity	47/3250	116/10224	0.0451	1	molecular_function	ph11007;ph11135;ph07345;ph06681;ph05857;ph06664;ph00549;ph05665;ph11685;ph06894;ph09701;ph08542;ph05486;ph11990;ph10909;ph02590;ph05024;ph04371;ph04372;ph01917;ph05582;ph05690;ph03219;ph11541;ph05220;ph09687;ph05358;ph08139;ph05573;ph11392;ph05755;ph04165;ph04896;ph01308;ph09530;ph01889;ph02204;ph09431;ph07312;ph07981;ph03809;ph06747;ph10696;ph00114;ph00597;ph02056;ph01615
GO:0016053	e	organic acid biosynthetic process	76/3250	198/10224	0.0454	1	biological_process	ph02422;ph06725;ph07125;ph08961;ph06681;ph08965;ph05857;ph04814;ph11492;ph11781;ph06081;ph06678;ph00389;ph05665;ph08775;ph06961;ph02156;ph01036;ph01420;ph05390;ph04738;ph05645;ph11537;ph07410;ph10909;ph06614;ph01486;ph09105;ph04348;ph06591;ph09133;ph10915;ph11284;ph07662;ph10602;ph05581;ph05582;ph04185;ph05696;ph11720;ph11577;ph06024;ph02253;ph09048;ph08139;ph04317;ph07919;ph11576;ph09147;ph01242…
GO:0046394	e	carboxylic acid biosynthetic process	76/3250	198/10224	0.0454	1	biological_process	ph02422;ph06725;ph07125;ph08961;ph06681;ph08965;ph05857;ph04814;ph11492;ph11781;ph06081;ph06678;ph00389;ph05665;ph08775;ph06961;ph02156;ph01036;ph01420;ph05390;ph04738;ph05645;ph11537;ph07410;ph10909;ph06614;ph01486;ph09105;ph04348;ph06591;ph09133;ph10915;ph11284;ph07662;ph10602;ph05581;ph05582;ph04185;ph05696;ph11720;ph11577;ph06024;ph02253;ph09048;ph08139;ph04317;ph07919;ph11576;ph09147;ph01242…
GO:0006163	e	purine nucleotide metabolic process	40/3250	97/10224	0.0487	1	biological_process	ph05602;ph06725;ph06656;ph10308;ph04814;ph04254;ph11650;ph11781;ph11549;ph06678;ph05664;ph05665;ph10105;ph03389;ph07734;ph06061;ph02562;ph10295;ph09105;ph06591;ph10915;ph07684;ph05960;ph10943;ph09253;ph03650;ph11880;ph00430;ph05158;ph09243;ph09531;ph01267;ph11836;ph06978;ph10757;ph07769;ph07762;ph06695;ph10696;ph00593
GO:0009414	e	response to water deprivation	23/3250	51/10224	0.0493	1	biological_process	ph03918;ph07908;ph08965;ph00557;ph06397;ph06398;ph09836;ph11994;ph10926;ph10701;ph06155;ph00419;ph10378;ph03794;ph01318;ph10989;ph11536;ph02078;ph10355;ph06644;ph11363;ph06645;ph11870
GO:0019363	e	pyridine nucleotide biosynthetic process	13/3250	25/10224	0.0499	1	biological_process	ph02423;ph06725;ph04814;ph11781;ph05665;ph09105;ph06591;ph10915;ph01267;ph07559;ph02199;ph10696;ph02056

## Sheet: Table S9
Supplementary Table S9. Gene Ontology (GO) enriched data for differentially expressed genes (DEGs) of Neoporphyra haitanensis transcriptome under 48 h of dark vs under control (CK).
id	enrichment	description	ratio_in_study	ratio_in_pop	p_uncorrected	p_fdr	namespace	genes_in_study
GO:0044434	e	chloroplast part	199/2811	525/10224	3.59e-06	0.002	cellular_component	ph03914;ph11135;ph11489;ph07742;ph10833;ph07923;ph02089;ph07125;ph08963;ph10303;ph03219;ph04814;ph00550;ph03929;ph10727;ph08630;ph03854;ph03856;ph11492;ph01473;ph07354;ph07754;ph06081;ph02094;ph02543;ph09554;ph08553;ph11447;ph00496;ph01174;ph04392;ph03842;ph09704;ph03935;ph07380;ph01281;ph06892;ph09705;ph09128;ph05479;ph08545;ph08542;ph05384;ph03389;ph11856;ph11857;ph09836;ph07739;ph06067;ph11623…
GO:0005839	e	proteasome core complex	14/2811	17/10224	3.87e-06	0.002	cellular_component	ph07386;ph07424;ph04725;ph05064;ph07094;ph04726;ph02589;ph05939;ph10635;ph05903;ph11820;ph07165;ph07791;ph10632
GO:0044435	e	plastid part	202/2811	530/10224	5.06e-06	0.004	cellular_component	ph03914;ph11135;ph11489;ph07742;ph10833;ph07923;ph02089;ph07125;ph08963;ph10303;ph03219;ph04814;ph00550;ph03929;ph10727;ph08630;ph03854;ph03856;ph11492;ph01473;ph07354;ph07754;ph06081;ph02094;ph02543;ph09554;ph08553;ph11447;ph00496;ph01174;ph04392;ph03842;ph09704;ph03935;ph07380;ph01281;ph06892;ph09705;ph09128;ph05479;ph08545;ph08542;ph05384;ph03389;ph11856;ph11857;ph09836;ph07739;ph06067;ph11623…
GO:0009507	e	chloroplast	324/2811	843/10224	5.12e-06	0.004	cellular_component	ph03914;ph11135;ph11489;ph03284;ph07742;ph11863;ph02429;ph10833;ph06725;ph07923;ph02089;ph07125;ph08963;ph10303;ph09543;ph04074;ph03219;ph04814;ph00550;ph00559;ph03929;ph10252;ph10727;ph05671;ph08630;ph03854;ph03856;ph11492;ph01473;ph07354;ph01948;ph07917;ph07754;ph06081;ph02094;ph09979;ph06398;ph02543;ph09554;ph08553;ph00385;ph11447;ph09726;ph06868;ph00496;ph01174;ph04392;ph03842;ph08608;ph09704…
GO:0009536	e	plastid	328/2811	866/10224	5.55e-06	0.004	cellular_component	ph03914;ph11135;ph11489;ph03284;ph07742;ph11863;ph02429;ph10833;ph06725;ph07923;ph02089;ph07125;ph08963;ph10303;ph09543;ph04074;ph03219;ph04814;ph00550;ph00559;ph03929;ph10252;ph10727;ph05671;ph08630;ph03854;ph03856;ph11492;ph01473;ph07354;ph01948;ph07917;ph07754;ph06081;ph02094;ph09979;ph06398;ph02543;ph09554;ph08553;ph00385;ph11447;ph09726;ph06868;ph00496;ph01174;ph04392;ph03842;ph08608;ph09704…
GO:0009941	e	chloroplast envelope	98/2811	240/10224	9.93e-06	0.008	cellular_component	ph03914;ph11489;ph07742;ph07923;ph02089;ph08963;ph00550;ph03854;ph03856;ph11492;ph01473;ph07754;ph02094;ph09554;ph11447;ph04392;ph03935;ph01281;ph06892;ph09128;ph08542;ph05384;ph11856;ph11857;ph09836;ph07739;ph05269;ph05643;ph03957;ph11994;ph03775;ph01216;ph05816;ph10588;ph09030;ph09103;ph11450;ph07405;ph10267;ph09209;ph05758;ph01918;ph07879;ph02116;ph10929;ph02335;ph08509;ph05160;ph11372;ph02103…
GO:0009526	e	plastid envelope	107/2811	268/10224	1.1e-05	0.008	cellular_component	ph03914;ph11135;ph11489;ph07742;ph07923;ph02089;ph08963;ph03219;ph00550;ph03854;ph03856;ph11492;ph01473;ph07754;ph02094;ph09554;ph11447;ph04392;ph03935;ph01281;ph06892;ph09128;ph05479;ph08542;ph05384;ph11856;ph11857;ph09836;ph07739;ph05269;ph05643;ph03957;ph11994;ph03775;ph01216;ph05816;ph10588;ph09030;ph09103;ph11450;ph07405;ph10267;ph09209;ph05758;ph01918;ph07933;ph07879;ph02116;ph10929;ph02335…
GO:0009579	e	thylakoid	71/2811	166/10224	2.16e-05	0.024	cellular_component	ph11489;ph07742;ph10303;ph10727;ph02094;ph08553;ph00496;ph09704;ph03935;ph09705;ph09128;ph05384;ph11856;ph11857;ph08777;ph05816;ph09030;ph05035;ph10051;ph07405;ph08709;ph00615;ph05758;ph11550;ph01239;ph09846;ph07182;ph02116;ph09208;ph02335;ph05239;ph05160;ph11435;ph11541;ph06024;ph05171;ph07217;ph02313;ph10097;ph08413;ph10365;ph07204;ph01891;ph07152;ph06790;ph06779;ph09081;ph05378;ph00436;ph10173…
GO:0009570	e	chloroplast stroma	136/2811	362/10224	2.51e-05	0.03	cellular_component	ph11135;ph11489;ph07742;ph10833;ph07125;ph03219;ph04814;ph03929;ph08630;ph07354;ph06081;ph02543;ph09554;ph11447;ph00496;ph01174;ph03842;ph03935;ph07380;ph01281;ph09128;ph05479;ph08545;ph08542;ph05384;ph03389;ph11856;ph11857;ph09836;ph06067;ph11623;ph05468;ph06286;ph11173;ph05005;ph05398;ph04355;ph11994;ph03773;ph01216;ph07410;ph02177;ph07070;ph05816;ph10588;ph09030;ph05035;ph10054;ph09934;ph11450…
GO:0009532	e	plastid stroma	136/2811	362/10224	2.51e-05	0.03	cellular_component	ph11135;ph11489;ph07742;ph10833;ph07125;ph03219;ph04814;ph03929;ph08630;ph07354;ph06081;ph02543;ph09554;ph11447;ph00496;ph01174;ph03842;ph03935;ph07380;ph01281;ph09128;ph05479;ph08545;ph08542;ph05384;ph03389;ph11856;ph11857;ph09836;ph06067;ph11623;ph05468;ph06286;ph11173;ph05005;ph05398;ph04355;ph11994;ph03773;ph01216;ph07410;ph02177;ph07070;ph05816;ph10588;ph09030;ph05035;ph10054;ph09934;ph11450…
GO:0005507	e	copper ion binding	39/2811	78/10224	3.08e-05	0.03	molecular_function	ph03918;ph05600;ph03845;ph09704;ph03711;ph07723;ph07725;ph06892;ph11856;ph10836;ph05461;ph10588;ph05035;ph10054;ph10295;ph07660;ph09024;ph08709;ph04977;ph03754;ph07879;ph02117;ph05901;ph05900;ph01101;ph07684;ph01075;ph02481;ph10835;ph06922;ph07844;ph05797;ph09656;ph10795;ph10355;ph11902;ph01403;ph10326;ph11819
GO:0019773	e	proteasome core complex, alpha-subunit complex	8/2811	8/10224	3.24e-05	0.032	cellular_component	ph07424;ph04725;ph04726;ph05939;ph05903;ph11820;ph07165;ph10632
GO:0031967	e	organelle envelope	169/2811	474/10224	7.44e-05	0.068	cellular_component	ph03914;ph03260;ph11135;ph11489;ph07742;ph07384;ph07923;ph02089;ph08963;ph03219;ph00550;ph10252;ph03854;ph03856;ph11492;ph01473;ph07754;ph10829;ph07623;ph02094;ph09554;ph11447;ph04392;ph03934;ph03935;ph11891;ph01281;ph07722;ph09121;ph06892;ph09128;ph05479;ph08542;ph05384;ph03381;ph11856;ph11857;ph01459;ph09830;ph09836;ph07739;ph01498;ph05269;ph05390;ph05643;ph03957;ph11994;ph03775;ph01216;ph09040…
GO:0075136	e	response to host	10/2811	12/10224	9.08e-05	0.078	biological_process	ph06230;ph02309;ph11880;ph11518;ph07885;ph10915;ph06338;ph10939;ph05960;ph02468
GO:0052255	e	modulation by organism of defense response of other organism involved in symbiotic interaction	10/2811	12/10224	9.08e-05	0.078	biological_process	ph06230;ph02309;ph11880;ph11518;ph07885;ph10915;ph06338;ph10939;ph05960;ph02468
GO:0052031	e	modulation by symbiont of host defense response	10/2811	12/10224	9.08e-05	0.078	biological_process	ph06230;ph02309;ph11880;ph11518;ph07885;ph10915;ph06338;ph10939;ph05960;ph02468
GO:0052200	e	response to host defenses	10/2811	12/10224	9.08e-05	0.078	biological_process	ph06230;ph02309;ph11880;ph11518;ph07885;ph10915;ph06338;ph10939;ph05960;ph02468
GO:0031975	e	envelope	169/2811	477/10224	0.000121	0.118	cellular_component	ph03914;ph03260;ph11135;ph11489;ph07742;ph07384;ph07923;ph02089;ph08963;ph03219;ph00550;ph10252;ph03854;ph03856;ph11492;ph01473;ph07754;ph10829;ph07623;ph02094;ph09554;ph11447;ph04392;ph03934;ph03935;ph11891;ph01281;ph07722;ph09121;ph06892;ph09128;ph05479;ph08542;ph05384;ph03381;ph11856;ph11857;ph01459;ph09830;ph09836;ph07739;ph01498;ph05269;ph05390;ph05643;ph03957;ph11994;ph03775;ph01216;ph09040…
GO:0048046	e	apoplast	43/2811	94/10224	0.000166	0.148	cellular_component	ph07742;ph04725;ph06398;ph02543;ph05064;ph03935;ph08542;ph11856;ph07094;ph05816;ph10588;ph09030;ph09103;ph04726;ph11450;ph09024;ph08709;ph03751;ph03754;ph02116;ph06904;ph08509;ph05160;ph11372;ph07684;ph06922;ph06819;ph01899;ph07844;ph07843;ph07152;ph09068;ph01308;ph03794;ph01267;ph09656;ph02074;ph09827;ph09637;ph06986;ph09193;ph10339;ph00362
GO:0052173	e	response to defenses of other organism involved in symbiotic interaction	10/2811	13/10224	0.000296	0.314	biological_process	ph06230;ph02309;ph11880;ph11518;ph07885;ph10915;ph06338;ph10939;ph05960;ph02468
GO:0015979	e	photosynthesis	27/2811	53/10224	0.000299	0.336	biological_process	ph07742;ph09966;ph10727;ph02094;ph11447;ph05384;ph06063;ph06603;ph09030;ph04344;ph00615;ph05239;ph11541;ph05171;ph07914;ph01891;ph01096;ph05378;ph00436;ph06745;ph01267;ph07762;ph05615;ph11819;ph07572;ph07600;ph06736
GO:0055114	e	oxidation-reduction process	156/2811	444/10224	0.000325	0.338	biological_process	ph09896;ph05600;ph11135;ph01415;ph10763;ph07908;ph09612;ph06341;ph06652;ph08961;ph01194;ph03219;ph10727;ph08630;ph11492;ph03702;ph11781;ph07282;ph07354;ph01948;ph02094;ph06404;ph11880;ph06718;ph00389;ph06868;ph04398;ph03845;ph03934;ph07723;ph07722;ph07725;ph06094;ph10255;ph06673;ph08545;ph08542;ph08548;ph05016;ph10105;ph03896;ph09915;ph11694;ph10836;ph09834;ph09486;ph05461;ph06437;ph05390;ph08441…
GO:0010038	e	response to metal ion	87/2811	228/10224	0.000403	0.372	biological_process	ph03266;ph05600;ph11135;ph07424;ph08490;ph03219;ph04814;ph03929;ph07752;ph04725;ph06398;ph02543;ph11447;ph09726;ph03845;ph06410;ph10255;ph06673;ph05479;ph10105;ph11856;ph06603;ph06845;ph05390;ph05643;ph02174;ph06075;ph06271;ph10588;ph10295;ph06855;ph04726;ph02447;ph07085;ph02584;ph05809;ph09024;ph03751;ph03754;ph07879;ph02335;ph10635;ph08509;ph05901;ph05900;ph05587;ph06024;ph07684;ph06806;ph04172…
GO:0044281	e	small molecule metabolic process	244/2811	738/10224	0.000607	0.504	biological_process	ph09896;ph05602;ph05600;ph11135;ph01415;ph07742;ph07747;ph10269;ph02423;ph02422;ph07908;ph06725;ph07920;ph09966;ph07125;ph06341;ph06656;ph11317;ph08961;ph01194;ph05857;ph03219;ph04814;ph00483;ph05671;ph11650;ph11492;ph11781;ph07354;ph01948;ph07757;ph07754;ph06081;ph09979;ph11880;ph06717;ph05840;ph06718;ph00389;ph09726;ph06868;ph01174;ph04398;ph03845;ph03627;ph03934;ph11514;ph11513;ph11519;ph07723…
GO:0010035	e	response to inorganic substance	125/2811	349/10224	0.000612	0.508	biological_process	ph03918;ph03266;ph05600;ph11135;ph07908;ph07424;ph08490;ph03219;ph04814;ph00557;ph03929;ph07752;ph04725;ph06397;ph06398;ph02543;ph11447;ph09726;ph03845;ph07722;ph06410;ph10255;ph06673;ph09491;ph01172;ph05479;ph05016;ph10105;ph11856;ph09836;ph06603;ph09486;ph00709;ph06845;ph05390;ph05397;ph05643;ph11994;ph09044;ph02174;ph06075;ph06271;ph10588;ph10054;ph10295;ph06855;ph10711;ph04726;ph02447;ph07085…
GO:0052572	e	response to host immune response	7/2811	8/10224	0.000718	0.552	biological_process	ph06230;ph02309;ph11518;ph07885;ph06338;ph10939;ph02468
GO:0052553	e	modulation by symbiont of host immune response	7/2811	8/10224	0.000718	0.552	biological_process	ph06230;ph02309;ph11518;ph07885;ph06338;ph10939;ph02468
GO:0052552	e	modulation by organism of immune response of other organism involved in symbiotic interaction	7/2811	8/10224	0.000718	0.552	biological_process	ph06230;ph02309;ph11518;ph07885;ph06338;ph10939;ph02468
GO:0052564	e	response to immune response of other organism involved in symbiotic interaction	7/2811	8/10224	0.000718	0.552	biological_process	ph06230;ph02309;ph11518;ph07885;ph06338;ph10939;ph02468
GO:0046686	e	response to cadmium ion	69/2811	176/10224	0.000834	0.624	biological_process	ph03266;ph05600;ph11135;ph03219;ph04814;ph03929;ph04725;ph06398;ph09726;ph03845;ph06410;ph10255;ph06673;ph05479;ph11856;ph06603;ph06845;ph05643;ph02174;ph06075;ph06271;ph10588;ph10295;ph06855;ph04726;ph07085;ph02584;ph05809;ph09024;ph03751;ph03754;ph07879;ph02335;ph10635;ph08509;ph05587;ph06024;ph07684;ph04172;ph11407;ph04227;ph01318;ph02481;ph06145;ph04230;ph07844;ph07843;ph07152;ph11257;ph10378…
GO:0051186	e	cofactor metabolic process	89/2811	239/10224	0.000933	0.674	biological_process	ph05602;ph05600;ph02423;ph07908;ph06725;ph06341;ph06656;ph06652;ph08961;ph05857;ph04814;ph05671;ph08630;ph11781;ph07354;ph05840;ph01174;ph04398;ph03845;ph03934;ph05016;ph10105;ph09834;ph09486;ph05398;ph05390;ph05643;ph09823;ph06070;ph10909;ph09105;ph10711;ph05744;ph03740;ph08795;ph02584;ph10915;ph05240;ph10049;ph04993;ph05758;ph11692;ph09840;ph07933;ph07391;ph05839;ph02245;ph08509;ph04989;ph04185…
GO:0044003	e	modification by symbiont of host morphology or physiology	13/2811	21/10224	0.000994	0.686	biological_process	ph07342;ph06652;ph06230;ph02309;ph11880;ph11518;ph07885;ph01130;ph10915;ph06338;ph10939;ph05960;ph02468
GO:0051817	e	modification of morphology or physiology of other organism involved in symbiotic interaction	13/2811	21/10224	0.000994	0.686	biological_process	ph07342;ph06652;ph06230;ph02309;ph11880;ph11518;ph07885;ph01130;ph10915;ph06338;ph10939;ph05960;ph02468
GO:0016491	e	oxidoreductase activity	129/2811	366/10224	0.00101	0.698	molecular_function	ph09896;ph10763;ph09612;ph06652;ph08961;ph08630;ph11492;ph03702;ph07282;ph07354;ph01948;ph02094;ph06404;ph11880;ph00389;ph06868;ph04398;ph03934;ph07723;ph07722;ph07725;ph06094;ph08545;ph08548;ph05016;ph10105;ph03896;ph09915;ph11694;ph10836;ph09834;ph09486;ph05461;ph05390;ph08441;ph05645;ph07410;ph09823;ph06070;ph06614;ph02358;ph01486;ph09727;ph06271;ph00604;ph10054;ph10711;ph04344;ph03740;ph07409…
GO:0031976	e	plastid thylakoid	53/2811	130/10224	0.00103	0.7	cellular_component	ph11489;ph10303;ph10727;ph02094;ph08553;ph00496;ph09704;ph03935;ph09705;ph09128;ph05384;ph11856;ph11857;ph10051;ph07405;ph00615;ph05758;ph11550;ph01239;ph09846;ph09208;ph02335;ph05239;ph11541;ph05171;ph02313;ph10365;ph07204;ph01891;ph07152;ph06790;ph06779;ph09081;ph05378;ph00436;ph10173;ph09889;ph07232;ph06745;ph09656;ph02680;ph07172;ph10362;ph10970;ph01030;ph07821;ph09827;ph08766;ph05615;ph07373…
GO:0009534	e	chloroplast thylakoid	53/2811	130/10224	0.00103	0.7	cellular_component	ph11489;ph10303;ph10727;ph02094;ph08553;ph00496;ph09704;ph03935;ph09705;ph09128;ph05384;ph11856;ph11857;ph10051;ph07405;ph00615;ph05758;ph11550;ph01239;ph09846;ph09208;ph02335;ph05239;ph11541;ph05171;ph02313;ph10365;ph07204;ph01891;ph07152;ph06790;ph06779;ph09081;ph05378;ph00436;ph10173;ph09889;ph07232;ph06745;ph09656;ph02680;ph07172;ph10362;ph10970;ph01030;ph07821;ph09827;ph08766;ph05615;ph07373…
GO:0006753	e	nucleoside phosphate metabolic process	62/2811	158/10224	0.00119	0.714	biological_process	ph05602;ph05600;ph02423;ph07908;ph06725;ph06341;ph06656;ph11317;ph04814;ph11650;ph11781;ph07354;ph11880;ph04398;ph03845;ph03934;ph10105;ph11679;ph03389;ph02562;ph05398;ph05390;ph06271;ph10295;ph09105;ph02166;ph02584;ph10915;ph10049;ph01239;ph07391;ph09694;ph08478;ph07496;ph11549;ph11541;ph05823;ph07684;ph10308;ph11970;ph02139;ph05960;ph10943;ph03650;ph06315;ph06956;ph01095;ph05158;ph10378;ph09243…
GO:0006165	e	nucleoside diphosphate phosphorylation	12/2811	19/10224	0.00122	0.72	biological_process	ph06725;ph04814;ph11781;ph09105;ph10915;ph01239;ph07391;ph08478;ph01267;ph10696;ph05058;ph01433
GO:0009165	e	nucleotide biosynthetic process	37/2811	85/10224	0.00141	0.758	biological_process	ph05602;ph02423;ph06725;ph06341;ph06656;ph11317;ph04814;ph11781;ph11880;ph03934;ph03389;ph02562;ph06271;ph10295;ph09105;ph10915;ph10049;ph07391;ph08478;ph05823;ph07684;ph10308;ph11970;ph05960;ph03650;ph06315;ph01095;ph05158;ph01267;ph11836;ph04912;ph07762;ph02199;ph10696;ph05058;ph02056;ph01432
GO:1901293	e	nucleoside phosphate biosynthetic process	37/2811	85/10224	0.00141	0.758	biological_process	ph05602;ph02423;ph06725;ph06341;ph06656;ph11317;ph04814;ph11781;ph11880;ph03934;ph03389;ph02562;ph06271;ph10295;ph09105;ph10915;ph10049;ph07391;ph08478;ph05823;ph07684;ph10308;ph11970;ph05960;ph03650;ph06315;ph01095;ph05158;ph01267;ph11836;ph04912;ph07762;ph02199;ph10696;ph05058;ph02056;ph01432
GO:0005618	e	cell wall	61/2811	155/10224	0.00141	0.76	cellular_component	ph05600;ph09612;ph10252;ph06404;ph02543;ph09726;ph08733;ph04398;ph06410;ph06673;ph01172;ph08830;ph08548;ph04381;ph03381;ph03166;ph07425;ph06603;ph06845;ph05396;ph00456;ph10276;ph09723;ph10588;ph00516;ph09103;ph07718;ph02166;ph10915;ph10591;ph08509;ph04182;ph01859;ph03693;ph07496;ph02484;ph10948;ph03836;ph11702;ph07843;ph02308;ph09068;ph06173;ph05158;ph05792;ph01064;ph06786;ph01267;ph00340;ph11020…
GO:0030312	e	external encapsulating structure	61/2811	155/10224	0.00141	0.76	cellular_component	ph05600;ph09612;ph10252;ph06404;ph02543;ph09726;ph08733;ph04398;ph06410;ph06673;ph01172;ph08830;ph08548;ph04381;ph03381;ph03166;ph07425;ph06603;ph06845;ph05396;ph00456;ph10276;ph09723;ph10588;ph00516;ph09103;ph07718;ph02166;ph10915;ph10591;ph08509;ph04182;ph01859;ph03693;ph07496;ph02484;ph10948;ph03836;ph11702;ph07843;ph02308;ph09068;ph06173;ph05158;ph05792;ph01064;ph06786;ph01267;ph00340;ph11020…
GO:0032559	e	adenyl ribonucleotide binding	56/2811	140/10224	0.00154	0.778	molecular_function	ph03918;ph03260;ph07908;ph11317;ph08563;ph11781;ph09726;ph06868;ph03845;ph06673;ph01172;ph05479;ph07425;ph09836;ph05261;ph05262;ph06845;ph05390;ph00458;ph11994;ph00604;ph05922;ph10054;ph10295;ph08857;ph07614;ph02584;ph05800;ph02298;ph09024;ph09389;ph09207;ph07428;ph02117;ph02620;ph02100;ph10150;ph04080;ph03683;ph11394;ph01242;ph02481;ph06927;ph06144;ph04788;ph01092;ph09657;ph04322;ph02074;ph02079…
GO:0052556	e	positive regulation by symbiont of host immune response	5/2811	5/10224	0.00157	0.782	biological_process	ph02309;ph11518;ph07885;ph06338;ph10939
GO:0052555	e	positive regulation by organism of immune response of other organism involved in symbiotic interaction	5/2811	5/10224	0.00157	0.782	biological_process	ph02309;ph11518;ph07885;ph06338;ph10939
GO:0009535	e	chloroplast thylakoid membrane	40/2811	94/10224	0.00161	0.85	cellular_component	ph11489;ph10303;ph10727;ph02094;ph08553;ph00496;ph09704;ph09705;ph09128;ph05384;ph11856;ph00615;ph11550;ph09846;ph02335;ph05239;ph11541;ph05171;ph10365;ph07204;ph01891;ph06790;ph06779;ph09081;ph05378;ph00436;ph10173;ph09889;ph07232;ph06745;ph09656;ph02680;ph10362;ph01030;ph07821;ph05615;ph07373;ph07600;ph06736;ph08485
GO:0055035	e	plastid thylakoid membrane	40/2811	94/10224	0.00161	0.85	cellular_component	ph11489;ph10303;ph10727;ph02094;ph08553;ph00496;ph09704;ph09705;ph09128;ph05384;ph11856;ph00615;ph11550;ph09846;ph02335;ph05239;ph11541;ph05171;ph10365;ph07204;ph01891;ph06790;ph06779;ph09081;ph05378;ph00436;ph10173;ph09889;ph07232;ph06745;ph09656;ph02680;ph10362;ph01030;ph07821;ph05615;ph07373;ph07600;ph06736;ph08485
GO:0006457	e	protein folding	29/2811	63/10224	0.00165	0.85	biological_process	ph11007;ph07916;ph02543;ph00549;ph03711;ph06410;ph06894;ph11856;ph07425;ph06604;ph08777;ph05816;ph02584;ph05248;ph05573;ph02116;ph10924;ph05587;ph05690;ph11437;ph05912;ph09687;ph06601;ph04227;ph02481;ph06928;ph10779;ph09656;ph09518
GO:1905368	e	peptidase complex	22/2811	44/10224	0.00185	0.876	cellular_component	ph07386;ph07424;ph06084;ph04725;ph05064;ph02415;ph07094;ph04726;ph02589;ph02584;ph05939;ph10635;ph05903;ph04230;ph11820;ph07165;ph06301;ph04326;ph07791;ph10994;ph10632;ph05516
GO:0044436	e	thylakoid part	46/2811	112/10224	0.0019	0.884	cellular_component	ph11489;ph10303;ph10727;ph02094;ph08553;ph00496;ph09704;ph09705;ph09128;ph05384;ph11856;ph08777;ph00615;ph11550;ph01239;ph09846;ph09208;ph02335;ph05239;ph11541;ph05171;ph07217;ph08413;ph10365;ph07204;ph01891;ph06790;ph06779;ph09081;ph05378;ph00436;ph10173;ph03796;ph09889;ph07232;ph06745;ph09656;ph02680;ph10362;ph01030;ph07821;ph05615;ph07373;ph07600;ph06736;ph08485
GO:0030554	e	adenyl nucleotide binding	57/2811	145/10224	0.00191	0.884	molecular_function	ph03918;ph03260;ph07908;ph11317;ph08563;ph11781;ph09726;ph06868;ph03845;ph06673;ph01172;ph05479;ph07425;ph09836;ph05261;ph05262;ph06845;ph05390;ph00458;ph11994;ph00604;ph05922;ph10054;ph10295;ph08857;ph07614;ph02584;ph05800;ph02298;ph09024;ph09389;ph09207;ph07428;ph02117;ph02620;ph02100;ph10150;ph04080;ph03683;ph11394;ph01242;ph02481;ph06927;ph06144;ph04788;ph01092;ph09657;ph04322;ph02074;ph02079…
GO:0043596	e	nuclear replication fork	15/2811	27/10224	0.00209	0.902	cellular_component	ph03260;ph08706;ph11984;ph07614;ph02298;ph09389;ph09696;ph05588;ph04080;ph03838;ph01092;ph07836;ph09185;ph06187;ph03612
GO:0046496	e	nicotinamide nucleotide metabolic process	22/2811	45/10224	0.00226	0.908	biological_process	ph02423;ph06725;ph04814;ph11781;ph07354;ph04398;ph03934;ph05398;ph05390;ph09105;ph02584;ph10915;ph07391;ph07496;ph11541;ph10378;ph01267;ph02199;ph06747;ph10696;ph05058;ph02056
GO:0052510	e	positive regulation by organism of defense response of other organism involved in symbiotic interaction	6/2811	7/10224	0.0023	0.91	biological_process	ph02309;ph11880;ph11518;ph07885;ph10915;ph05960
GO:0052509	e	positive regulation by symbiont of host defense response	6/2811	7/10224	0.0023	0.91	biological_process	ph02309;ph11880;ph11518;ph07885;ph10915;ph05960
GO:0046835	e	carbohydrate phosphorylation	8/2811	11/10224	0.00232	0.944	biological_process	ph07747;ph06725;ph11519;ph06603;ph02607;ph09105;ph04880;ph08921
GO:0051156	e	glucose 6-phosphate metabolic process	7/2811	9/10224	0.00246	0.954	biological_process	ph07354;ph05398;ph09105;ph11541;ph10378;ph06747;ph05058
GO:0032553	e	ribonucleotide binding	69/2811	183/10224	0.00254	0.962	molecular_function	ph03918;ph03260;ph07908;ph11317;ph08563;ph11781;ph05840;ph09726;ph06868;ph03845;ph07729;ph06673;ph01172;ph05479;ph08720;ph07425;ph09836;ph05261;ph05262;ph06845;ph05390;ph00458;ph11994;ph00604;ph05922;ph10054;ph10295;ph08857;ph07614;ph02584;ph05800;ph02298;ph09024;ph09389;ph09207;ph07428;ph02117;ph02620;ph05839;ph11439;ph02100;ph10150;ph04080;ph03683;ph11394;ph01242;ph02481;ph06927;ph06144;ph03831…
GO:0000502	e	proteasome complex	21/2811	42/10224	0.00261	0.964	cellular_component	ph07386;ph07424;ph06084;ph04725;ph05064;ph02415;ph07094;ph04726;ph02589;ph02584;ph05939;ph10635;ph05903;ph04230;ph11820;ph07165;ph06301;ph04326;ph07791;ph10994;ph10632
GO:1905369	e	endopeptidase complex	21/2811	42/10224	0.00261	0.964	cellular_component	ph07386;ph07424;ph06084;ph04725;ph05064;ph02415;ph07094;ph04726;ph02589;ph02584;ph05939;ph10635;ph05903;ph04230;ph11820;ph07165;ph06301;ph04326;ph07791;ph10994;ph10632
GO:0009117	e	nucleotide metabolic process	60/2811	155/10224	0.00263	0.964	biological_process	ph05602;ph05600;ph02423;ph07908;ph06725;ph06341;ph06656;ph11317;ph04814;ph11650;ph11781;ph07354;ph11880;ph04398;ph03845;ph03934;ph10105;ph11679;ph03389;ph02562;ph05398;ph05390;ph06271;ph10295;ph09105;ph02166;ph02584;ph10915;ph10049;ph01239;ph07391;ph08478;ph07496;ph11549;ph11541;ph05823;ph07684;ph10308;ph11970;ph05960;ph10943;ph03650;ph06315;ph06956;ph01095;ph05158;ph10378;ph09243;ph01267;ph05309…
GO:0035821	e	modification of morphology or physiology of other organism	13/2811	22/10224	0.00266	0.964	biological_process	ph07342;ph06652;ph06230;ph02309;ph11880;ph11518;ph07885;ph01130;ph10915;ph06338;ph10939;ph05960;ph02468
GO:0009657	e	plastid organization	40/2811	96/10224	0.00267	0.968	biological_process	ph03914;ph11489;ph03856;ph01473;ph09979;ph03935;ph06899;ph11698;ph07739;ph06063;ph05643;ph03773;ph03775;ph06071;ph05816;ph05035;ph07243;ph11085;ph07182;ph02116;ph10929;ph02335;ph05358;ph05176;ph04315;ph01201;ph08412;ph04762;ph01651;ph05158;ph03794;ph05309;ph11581;ph02074;ph02215;ph01030;ph07821;ph09827;ph09637;ph03907
GO:0009409	e	response to cold	45/2811	111/10224	0.00269	0.97	biological_process	ph03918;ph03284;ph06230;ph04725;ph11880;ph06398;ph09726;ph11514;ph07431;ph09491;ph05479;ph08542;ph11856;ph04726;ph00462;ph02346;ph06916;ph10733;ph03754;ph07933;ph02620;ph08509;ph05160;ph11546;ph07544;ph01318;ph08413;ph03651;ph01891;ph07844;ph07843;ph01308;ph10378;ph01865;ph03794;ph11284;ph06745;ph01267;ph09656;ph01314;ph00353;ph10355;ph11819;ph06736;ph09623
GO:0005524	e	ATP binding	52/2811	132/10224	0.00308	0.976	molecular_function	ph03918;ph03260;ph07908;ph11317;ph08563;ph11781;ph09726;ph06868;ph03845;ph06673;ph01172;ph05479;ph07425;ph09836;ph06845;ph00458;ph11994;ph00604;ph05922;ph10054;ph10295;ph08857;ph07614;ph02584;ph05800;ph02298;ph09024;ph09389;ph09207;ph07428;ph02117;ph02100;ph10150;ph04080;ph03683;ph11394;ph01242;ph02481;ph06927;ph06144;ph04788;ph01092;ph09657;ph04322;ph02074;ph02079;ph10355;ph03249;ph09637;ph01402…
GO:0044455	e	mitochondrial membrane part	34/2811	79/10224	0.00329	0.988	cellular_component	ph10252;ph07623;ph11891;ph09121;ph09830;ph01498;ph09040;ph09043;ph02352;ph08795;ph02166;ph06217;ph02584;ph09024;ph10591;ph06828;ph07879;ph11546;ph02100;ph05820;ph00676;ph10943;ph10091;ph07336;ph05978;ph01095;ph08756;ph04322;ph08748;ph11836;ph11935;ph10324;ph06229;ph08970
GO:0005739	e	mitochondrion	185/2811	561/10224	0.00348	0.99	cellular_component	ph03918;ph03260;ph05600;ph01415;ph10763;ph07341;ph09544;ph08563;ph00550;ph10252;ph01473;ph11781;ph10829;ph07623;ph09979;ph06663;ph06398;ph06718;ph08822;ph09726;ph06868;ph03845;ph09704;ph03934;ph03711;ph01120;ph11891;ph07722;ph07720;ph09121;ph07657;ph06418;ph06892;ph06673;ph06894;ph01172;ph09701;ph05479;ph11679;ph03381;ph11856;ph09830;ph09836;ph07739;ph11623;ph06604;ph01498;ph09486;ph05461;ph05390…
GO:0009765	e	photosynthesis, light harvesting	10/2811	16/10224	0.00355	0.99	biological_process	ph05384;ph00615;ph05239;ph01891;ph05378;ph00436;ph06745;ph05615;ph07600;ph06736
GO:0046939	e	nucleotide phosphorylation	13/2811	23/10224	0.00375	0.992	biological_process	ph06725;ph11317;ph04814;ph11781;ph09105;ph10915;ph01239;ph07391;ph08478;ph01267;ph10696;ph05058;ph01433
GO:1901265	e	nucleoside phosphate binding	86/2811	239/10224	0.00413	0.994	molecular_function	ph03918;ph03260;ph10763;ph07908;ph11317;ph08563;ph11781;ph11880;ph05840;ph09726;ph06868;ph03845;ph03934;ph07729;ph06673;ph01172;ph05479;ph08720;ph07425;ph09836;ph05461;ph05261;ph05262;ph06845;ph05390;ph08441;ph00458;ph11994;ph10909;ph00604;ph10588;ph05922;ph10054;ph10295;ph08857;ph07614;ph02584;ph05800;ph02298;ph09024;ph09389;ph09207;ph07428;ph02117;ph02620;ph05839;ph00406;ph11439;ph02100;ph10150…
GO:0000166	e	nucleotide binding	86/2811	239/10224	0.00413	0.994	molecular_function	ph03918;ph03260;ph10763;ph07908;ph11317;ph08563;ph11781;ph11880;ph05840;ph09726;ph06868;ph03845;ph03934;ph07729;ph06673;ph01172;ph05479;ph08720;ph07425;ph09836;ph05461;ph05261;ph05262;ph06845;ph05390;ph08441;ph00458;ph11994;ph10909;ph00604;ph10588;ph05922;ph10054;ph10295;ph08857;ph07614;ph02584;ph05800;ph02298;ph09024;ph09389;ph09207;ph07428;ph02117;ph02620;ph05839;ph00406;ph11439;ph02100;ph10150…
GO:0019362	e	pyridine nucleotide metabolic process	22/2811	46/10224	0.00417	0.994	biological_process	ph02423;ph06725;ph04814;ph11781;ph07354;ph04398;ph03934;ph05398;ph05390;ph09105;ph02584;ph10915;ph07391;ph07496;ph11541;ph10378;ph01267;ph02199;ph06747;ph10696;ph05058;ph02056
GO:0006260	e	DNA replication	40/2811	98/10224	0.00428	0.994	biological_process	ph03260;ph10526;ph08706;ph11276;ph00452;ph06271;ph10728;ph06851;ph11984;ph07614;ph05800;ph05805;ph02298;ph09389;ph11885;ph10856;ph09696;ph05588;ph06010;ph05597;ph04080;ph03683;ph04926;ph01899;ph01092;ph07836;ph02461;ph06016;ph10989;ph11340;ph06576;ph04865;ph03249;ph07611;ph01338;ph09185;ph04783;ph03612;ph09626;ph05997
GO:0009132	e	nucleoside diphosphate metabolic process	16/2811	31/10224	0.00432	0.994	biological_process	ph06725;ph04814;ph11781;ph11679;ph09105;ph10915;ph01239;ph07391;ph08478;ph11549;ph02139;ph06956;ph01267;ph10696;ph05058;ph01433
GO:0044183	e	protein binding involved in protein folding	9/2811	14/10224	0.00436	0.994	molecular_function	ph07425;ph05816;ph02116;ph05587;ph05690;ph11437;ph06601;ph04227;ph02481
GO:0006164	e	purine nucleotide biosynthetic process	24/2811	52/10224	0.00448	0.996	biological_process	ph05602;ph06725;ph06656;ph04814;ph11781;ph11880;ph03389;ph02562;ph09105;ph10915;ph07391;ph08478;ph07684;ph10308;ph05960;ph03650;ph06315;ph01095;ph05158;ph01267;ph11836;ph07762;ph10696;ph05058
GO:0051188	e	cofactor biosynthetic process	52/2811	134/10224	0.00454	0.996	biological_process	ph05602;ph02423;ph06725;ph06341;ph06656;ph06652;ph08961;ph05857;ph04814;ph05671;ph11781;ph05840;ph01174;ph03934;ph10105;ph05643;ph09823;ph06070;ph10909;ph09105;ph05744;ph03740;ph10915;ph10049;ph04993;ph05758;ph11692;ph09840;ph07391;ph05839;ph02245;ph04185;ph08139;ph11576;ph06145;ph10094;ph03650;ph01096;ph08424;ph01880;ph01267;ph04322;ph07224;ph07172;ph02199;ph02228;ph10696;ph00379;ph05058;ph02056…
GO:0016616	e	oxidoreductase activity, acting on the CH-OH group of donors, NAD or NADP as acceptor	31/2811	72/10224	0.00497	0.996	molecular_function	ph09896;ph07354;ph01948;ph11880;ph06868;ph04398;ph08545;ph09823;ph06614;ph02358;ph01486;ph00604;ph09893;ph05581;ph07496;ph01318;ph05960;ph04309;ph11386;ph10378;ph05309;ph04921;ph00349;ph11902;ph02448;ph02536;ph05431;ph06986;ph05058;ph06738;ph05331
GO:1901566	e	organonitrogen compound biosynthetic process	179/2811	546/10224	0.00497	0.996	biological_process	ph05602;ph07341;ph02423;ph02422;ph06725;ph07125;ph06341;ph06656;ph08961;ph05857;ph04814;ph05671;ph02309;ph10816;ph11781;ph07916;ph07757;ph06081;ph09979;ph06663;ph11880;ph06717;ph05840;ph08555;ph00385;ph09726;ph03934;ph03935;ph02406;ph01281;ph07723;ph07725;ph06094;ph07657;ph01172;ph11921;ph10105;ph03389;ph10836;ph06063;ph11623;ph02562;ph05468;ph11173;ph05390;ph05396;ph05643;ph03957;ph01939;ph07410…
GO:0046914	e	transition metal ion binding	77/2811	213/10224	0.00518	0.996	molecular_function	ph03918;ph05600;ph08962;ph03929;ph05840;ph11447;ph06868;ph03845;ph09704;ph03711;ph07723;ph07722;ph07725;ph06892;ph06673;ph10105;ph11856;ph10836;ph05461;ph09043;ph02352;ph10588;ph05035;ph10054;ph10295;ph07085;ph02166;ph01123;ph10915;ph07660;ph06917;ph09024;ph08709;ph05024;ph04977;ph03754;ph11885;ph01239;ph07933;ph07879;ph02117;ph05839;ph08509;ph05901;ph05900;ph05761;ph07498;ph11546;ph02100;ph01101…
GO:0072522	e	purine-containing compound biosynthetic process	24/2811	53/10224	0.00525	0.996	biological_process	ph05602;ph06725;ph06656;ph04814;ph11781;ph11880;ph03389;ph02562;ph09105;ph10915;ph07391;ph08478;ph07684;ph10308;ph05960;ph03650;ph06315;ph01095;ph05158;ph01267;ph11836;ph07762;ph10696;ph05058
GO:0072524	e	pyridine-containing compound metabolic process	24/2811	53/10224	0.00525	0.996	biological_process	ph02423;ph06725;ph04814;ph11781;ph07354;ph04398;ph03934;ph05398;ph05390;ph09105;ph05744;ph02584;ph10915;ph07391;ph07496;ph11541;ph10378;ph01267;ph02199;ph06747;ph02228;ph10696;ph05058;ph02056
GO:0019757	e	glycosinolate metabolic process	8/2811	12/10224	0.00529	0.996	biological_process	ph07754;ph02103;ph10308;ph10097;ph06005;ph06006;ph02684;ph05883
GO:0016143	e	S-glycoside metabolic process	8/2811	12/10224	0.00529	0.996	biological_process	ph07754;ph02103;ph10308;ph10097;ph06005;ph06006;ph02684;ph05883
GO:0019760	e	glucosinolate metabolic process	8/2811	12/10224	0.00529	0.996	biological_process	ph07754;ph02103;ph10308;ph10097;ph06005;ph06006;ph02684;ph05883
GO:0016614	e	oxidoreductase activity, acting on CH-OH group of donors	34/2811	81/10224	0.00555	0.998	molecular_function	ph09896;ph06652;ph07354;ph01948;ph11880;ph06868;ph04398;ph08545;ph09823;ph06614;ph02358;ph01486;ph00604;ph09893;ph05581;ph07496;ph00676;ph01318;ph05960;ph04309;ph11386;ph10378;ph05309;ph04921;ph00349;ph04913;ph11902;ph02448;ph02536;ph05431;ph06986;ph05058;ph06738;ph05331
GO:0006261	e	DNA-dependent DNA replication	34/2811	81/10224	0.00555	0.998	biological_process	ph03260;ph10526;ph08706;ph00452;ph10728;ph06851;ph11984;ph07614;ph05800;ph05805;ph02298;ph09389;ph11885;ph10856;ph09696;ph05588;ph06010;ph05597;ph04080;ph03683;ph04926;ph01899;ph01092;ph07836;ph02461;ph06016;ph11340;ph06576;ph04865;ph01338;ph09185;ph04783;ph03612;ph09626
GO:0019359	e	nicotinamide nucleotide biosynthetic process	13/2811	24/10224	0.00558	0.998	biological_process	ph02423;ph06725;ph04814;ph11781;ph03934;ph09105;ph10915;ph07391;ph01267;ph02199;ph10696;ph05058;ph02056
GO:0051701	e	interaction with host	13/2811	24/10224	0.00558	0.998	biological_process	ph07342;ph06652;ph06230;ph02309;ph11880;ph11518;ph07885;ph01130;ph10915;ph06338;ph10939;ph05960;ph02468
GO:0009658	e	chloroplast organization	29/2811	67/10224	0.00563	0.998	biological_process	ph03856;ph01473;ph09979;ph03935;ph06899;ph11698;ph07739;ph06063;ph05643;ph03773;ph03775;ph06071;ph05816;ph05035;ph07243;ph02116;ph10929;ph05176;ph08412;ph01651;ph05158;ph03794;ph05309;ph11581;ph02074;ph02215;ph09827;ph09637;ph03907
GO:0046033	e	AMP metabolic process	4/2811	4/10224	0.00571	1	biological_process	ph02562;ph08478;ph07684;ph06315
GO:0016823	e	hydrolase activity, acting on acid carbon-carbon bonds, in ketonic substances	4/2811	4/10224	0.00571	1	molecular_function	ph02423;ph01101;ph11702;ph07576
GO:0016822	e	hydrolase activity, acting on acid carbon-carbon bonds	4/2811	4/10224	0.00571	1	molecular_function	ph02423;ph01101;ph11702;ph07576
GO:0044283	e	small molecule biosynthetic process	109/2811	316/10224	0.00583	1	biological_process	ph07742;ph02422;ph06725;ph07920;ph09966;ph07125;ph08961;ph05857;ph04814;ph11492;ph11781;ph07757;ph06081;ph11880;ph05840;ph00389;ph01174;ph07723;ph07725;ph06094;ph11679;ph10836;ph05468;ph11173;ph05390;ph10238;ph05645;ph07410;ph09823;ph10909;ph06614;ph02607;ph01486;ph09030;ph09105;ph05744;ph11281;ph02584;ph10915;ph07662;ph04993;ph09840;ph07391;ph05839;ph02245;ph09694;ph05581;ph05582;ph08478;ph04185…
GO:0061077	e	chaperone-mediated protein folding	15/2811	29/10224	0.00587	1	biological_process	ph02543;ph03711;ph11856;ph07425;ph08777;ph05816;ph05573;ph02116;ph05587;ph05690;ph11437;ph05912;ph04227;ph02481;ph09656
GO:0019200	e	carbohydrate kinase activity	7/2811	10/10224	0.00625	1	molecular_function	ph07747;ph06725;ph11519;ph06603;ph09105;ph04880;ph08921
GO:0032555	e	purine ribonucleotide binding	65/2811	176/10224	0.00626	1	molecular_function	ph03918;ph03260;ph07908;ph11317;ph08563;ph11781;ph05840;ph09726;ph06868;ph03845;ph06673;ph01172;ph05479;ph08720;ph07425;ph09836;ph05261;ph05262;ph06845;ph05390;ph00458;ph11994;ph00604;ph05922;ph10054;ph10295;ph08857;ph07614;ph02584;ph05800;ph02298;ph09024;ph09389;ph09207;ph07428;ph02117;ph02620;ph05839;ph02100;ph10150;ph04080;ph03683;ph11394;ph01242;ph02481;ph06927;ph06144;ph04788;ph01092;ph04443…
GO:0042651	e	thylakoid membrane	40/2811	100/10224	0.00666	1	cellular_component	ph11489;ph10303;ph10727;ph02094;ph08553;ph00496;ph09704;ph09705;ph09128;ph05384;ph11856;ph00615;ph11550;ph09846;ph02335;ph05239;ph11541;ph05171;ph10365;ph07204;ph01891;ph06790;ph06779;ph09081;ph05378;ph00436;ph10173;ph09889;ph07232;ph06745;ph09656;ph02680;ph10362;ph01030;ph07821;ph05615;ph07373;ph07600;ph06736;ph08485
GO:0034357	e	photosynthetic membrane	40/2811	100/10224	0.00666	1	cellular_component	ph11489;ph10303;ph10727;ph02094;ph08553;ph00496;ph09704;ph09705;ph09128;ph05384;ph11856;ph00615;ph11550;ph09846;ph02335;ph05239;ph11541;ph05171;ph10365;ph07204;ph01891;ph06790;ph06779;ph09081;ph05378;ph00436;ph10173;ph09889;ph07232;ph06745;ph09656;ph02680;ph10362;ph01030;ph07821;ph05615;ph07373;ph07600;ph06736;ph08485
GO:0097367	e	carbohydrate derivative binding	70/2811	192/10224	0.00689	1	molecular_function	ph03918;ph03260;ph07908;ph11317;ph08563;ph11781;ph05840;ph09726;ph06868;ph03845;ph07729;ph06673;ph01172;ph05479;ph08720;ph07425;ph09836;ph05261;ph05262;ph06845;ph05390;ph00458;ph11994;ph00604;ph05922;ph10054;ph10295;ph08857;ph07614;ph02584;ph05800;ph02298;ph09024;ph09389;ph09207;ph07428;ph02117;ph02620;ph05839;ph11439;ph02100;ph10150;ph04080;ph11038;ph03683;ph11394;ph01242;ph02481;ph06927;ph06144…
GO:0044429	e	mitochondrial part	90/2811	256/10224	0.00694	1	cellular_component	ph03260;ph05600;ph01415;ph07341;ph10252;ph01473;ph10829;ph07623;ph06663;ph03934;ph03711;ph11891;ph07722;ph07720;ph09121;ph07657;ph06673;ph11679;ph03381;ph11856;ph09830;ph07739;ph01498;ph05390;ph05643;ph09040;ph09043;ph09823;ph02352;ph05252;ph07614;ph08795;ph02166;ph06217;ph02584;ph02612;ph02298;ph09024;ph10591;ph06623;ph09389;ph09207;ph06828;ph04993;ph03754;ph01239;ph09840;ph07879;ph02245;ph05761…
GO:0009152	e	purine ribonucleotide biosynthetic process	23/2811	51/10224	0.00705	1	biological_process	ph05602;ph06725;ph06656;ph04814;ph11781;ph11880;ph03389;ph02562;ph09105;ph10915;ph07391;ph08478;ph07684;ph10308;ph05960;ph03650;ph06315;ph01095;ph01267;ph11836;ph07762;ph10696;ph05058
GO:0019774	e	proteasome core complex, beta-subunit complex	6/2811	8/10224	0.00706	1	cellular_component	ph07386;ph05064;ph07094;ph02589;ph10635;ph07791
GO:0009435	e	NAD biosynthetic process	6/2811	8/10224	0.00706	1	biological_process	ph02423;ph11781;ph03934;ph10915;ph02199;ph02056
GO:0006098	e	pentose-phosphate shunt	6/2811	8/10224	0.00706	1	biological_process	ph07354;ph05398;ph11541;ph10378;ph06747;ph05058
GO:0052308	e	pathogen-associated molecular pattern dependent modulation by organism of innate immune response in other organism involved in symbiotic interaction	5/2811	6/10224	0.00725	1	biological_process	ph06230;ph02309;ph11518;ph07885;ph02468
GO:0052306	e	modulation by organism of innate immune response in other organism involved in symbiotic interaction	5/2811	6/10224	0.00725	1	biological_process	ph06230;ph02309;ph11518;ph07885;ph02468
GO:0052167	e	modulation by symbiont of host innate immune response	5/2811	6/10224	0.00725	1	biological_process	ph06230;ph02309;ph11518;ph07885;ph02468
GO:0052169	e	pathogen-associated molecular pattern dependent modulation by symbiont of host innate immune response	5/2811	6/10224	0.00725	1	biological_process	ph06230;ph02309;ph11518;ph07885;ph02468
GO:0005740	e	mitochondrial envelope	63/2811	171/10224	0.00728	1	cellular_component	ph03260;ph10252;ph01473;ph10829;ph07623;ph03934;ph11891;ph07722;ph09121;ph03381;ph09830;ph07739;ph01498;ph05390;ph05643;ph09040;ph09043;ph02352;ph07614;ph08795;ph02166;ph06217;ph02584;ph02612;ph02298;ph09024;ph10591;ph06623;ph09389;ph06828;ph03754;ph01239;ph09840;ph07879;ph02245;ph04365;ph11546;ph02100;ph05820;ph00676;ph05173;ph04080;ph10943;ph10946;ph10091;ph07844;ph07336;ph05978;ph01095;ph05559…
GO:0006458	e	'de novo' protein folding	11/2811	19/10224	0.00732	1	biological_process	ph03711;ph11856;ph07425;ph05816;ph02116;ph05587;ph05690;ph11437;ph04227;ph02481;ph09656
GO:0006733	e	oxidoreduction coenzyme metabolic process	25/2811	57/10224	0.00732	1	biological_process	ph02423;ph06725;ph04814;ph11781;ph07354;ph04398;ph03934;ph05398;ph05390;ph09105;ph02584;ph10915;ph09840;ph07391;ph02245;ph07496;ph11541;ph01096;ph10378;ph01267;ph02199;ph06747;ph10696;ph05058;ph02056
GO:0031966	e	mitochondrial membrane	60/2811	161/10224	0.00736	1	cellular_component	ph03260;ph10252;ph01473;ph10829;ph07623;ph03934;ph11891;ph09121;ph03381;ph09830;ph07739;ph01498;ph05390;ph05643;ph09040;ph09043;ph02352;ph07614;ph08795;ph02166;ph06217;ph02584;ph02612;ph02298;ph09024;ph10591;ph06623;ph09389;ph06828;ph01239;ph09840;ph07879;ph02245;ph04365;ph11546;ph02100;ph05820;ph00676;ph05173;ph04080;ph10943;ph10946;ph10091;ph07336;ph05978;ph01095;ph05559;ph08756;ph05962;ph01880…
GO:0009168	e	purine ribonucleoside monophosphate biosynthetic process	17/2811	35/10224	0.00756	1	biological_process	ph06725;ph04814;ph11781;ph11880;ph03389;ph02562;ph09105;ph10915;ph07391;ph08478;ph07684;ph06315;ph01095;ph01267;ph11836;ph10696;ph05058
GO:0009127	e	purine nucleoside monophosphate biosynthetic process	17/2811	35/10224	0.00756	1	biological_process	ph06725;ph04814;ph11781;ph11880;ph03389;ph02562;ph09105;ph10915;ph07391;ph08478;ph07684;ph06315;ph01095;ph01267;ph11836;ph10696;ph05058
GO:0017144	e	drug metabolic process	71/2811	197/10224	0.0078	1	biological_process	ph05600;ph06725;ph06652;ph04814;ph08630;ph11781;ph07757;ph05840;ph06868;ph04398;ph03845;ph07723;ph07725;ph06673;ph05016;ph04836;ph10836;ph09834;ph02562;ph10242;ph05468;ph06070;ph02607;ph01486;ph09105;ph05744;ph03740;ph00106;ph02166;ph02584;ph10915;ph07662;ph07933;ph07391;ph05839;ph08509;ph08478;ph04185;ph07496;ph07684;ph09685;ph10835;ph06922;ph10943;ph04896;ph07843;ph06315;ph04329;ph01095;ph01658…
GO:0022626	e	cytosolic ribosome	48/2811	126/10224	0.00895	1	cellular_component	ph07424;ph02438;ph00385;ph08733;ph02406;ph07431;ph01281;ph01172;ph08830;ph03763;ph11698;ph07738;ph05396;ph03957;ph10276;ph05816;ph09723;ph09589;ph10717;ph11526;ph01123;ph05939;ph05022;ph07933;ph02116;ph05830;ph10635;ph08509;ph04366;ph07498;ph01070;ph05355;ph04773;ph02481;ph10948;ph07207;ph01898;ph07843;ph07152;ph06173;ph05792;ph02470;ph01259;ph05959;ph01129;ph07819;ph07102;ph05166
GO:0035639	e	purine ribonucleoside triphosphate binding	62/2811	169/10224	0.00896	1	molecular_function	ph03918;ph03260;ph07908;ph11317;ph08563;ph11781;ph05840;ph09726;ph06868;ph03845;ph06673;ph01172;ph05479;ph08720;ph07425;ph09836;ph06845;ph05390;ph00458;ph11994;ph00604;ph05922;ph10054;ph10295;ph08857;ph07614;ph02584;ph05800;ph02298;ph09024;ph09389;ph09207;ph07428;ph02117;ph05839;ph02100;ph10150;ph04080;ph03683;ph11394;ph01242;ph02481;ph06927;ph06144;ph04788;ph01092;ph04443;ph09657;ph04322;ph03810…
GO:0017076	e	purine nucleotide binding	66/2811	182/10224	0.00926	1	molecular_function	ph03918;ph03260;ph07908;ph11317;ph08563;ph11781;ph05840;ph09726;ph06868;ph03845;ph06673;ph01172;ph05479;ph08720;ph07425;ph09836;ph05261;ph05262;ph06845;ph05390;ph00458;ph11994;ph00604;ph05922;ph10054;ph10295;ph08857;ph07614;ph02584;ph05800;ph02298;ph09024;ph09389;ph09207;ph07428;ph02117;ph02620;ph05839;ph02100;ph10150;ph04080;ph03683;ph11394;ph01242;ph02481;ph06927;ph06144;ph04788;ph01092;ph04443…
GO:0009266	e	response to temperature stimulus	74/2811	207/10224	0.00927	1	biological_process	ph03918;ph03284;ph06230;ph04725;ph06404;ph11880;ph06398;ph02543;ph09726;ph03711;ph11514;ph07431;ph09491;ph05479;ph08542;ph08548;ph05016;ph11471;ph11856;ph09836;ph06845;ph11994;ph02596;ph04726;ph00462;ph02447;ph01127;ph02346;ph06916;ph10733;ph03754;ph07933;ph07473;ph10924;ph02620;ph08509;ph05690;ph05160;ph11546;ph07544;ph01086;ph01318;ph02484;ph02481;ph08413;ph04896;ph07457;ph03651;ph01891;ph07844…
GO:0010287	e	plastoglobule	18/2811	38/10224	0.00973	1	cellular_component	ph10833;ph03935;ph09128;ph05384;ph05909;ph10365;ph01891;ph06790;ph05378;ph03794;ph11918;ph06745;ph01504;ph09827;ph08766;ph05615;ph07600;ph06736
GO:0006081	e	cellular aldehyde metabolic process	16/2811	33/10224	0.0103	1	biological_process	ph05671;ph07354;ph05398;ph00604;ph05744;ph10043;ph09893;ph11541;ph08413;ph04309;ph10378;ph11903;ph06747;ph02228;ph05058;ph02056
GO:0042726	e	flavin-containing compound metabolic process	8/2811	13/10224	0.0104	1	biological_process	ph07908;ph06341;ph07757;ph02584;ph10049;ph05309;ph11348;ph01438
GO:0005840	e	ribosome	57/2811	154/10224	0.0106	1	cellular_component	ph07341;ph07424;ph02438;ph06663;ph00385;ph08733;ph03935;ph02406;ph07431;ph01281;ph07657;ph01172;ph08830;ph03763;ph11698;ph07738;ph05396;ph03957;ph10276;ph05816;ph09723;ph09589;ph10717;ph11526;ph01123;ph05939;ph05022;ph07933;ph02116;ph05830;ph10635;ph08509;ph04366;ph07498;ph01070;ph05355;ph04773;ph02481;ph10948;ph07207;ph01898;ph07843;ph07152;ph06173;ph05792;ph05552;ph03794;ph02470;ph01259;ph05959…
GO:0005657	e	replication fork	20/2811	44/10224	0.0106	1	cellular_component	ph03260;ph08706;ph11984;ph07614;ph05800;ph05805;ph02298;ph09389;ph09696;ph05588;ph04080;ph03683;ph03838;ph01092;ph07836;ph06016;ph03249;ph09185;ph06187;ph03612
GO:0019637	e	organophosphate metabolic process	94/2811	272/10224	0.0107	1	biological_process	ph05602;ph05600;ph07742;ph10269;ph02423;ph07908;ph06725;ph09966;ph06341;ph06656;ph11317;ph09544;ph04814;ph00482;ph05671;ph11650;ph11492;ph11781;ph07354;ph11880;ph04398;ph03845;ph03934;ph09701;ph00533;ph11921;ph10105;ph05491;ph11679;ph03389;ph06068;ph02562;ph05398;ph05390;ph05643;ph02607;ph06271;ph09030;ph10295;ph09105;ph05744;ph02166;ph02584;ph10915;ph10043;ph10049;ph01239;ph07391;ph09694;ph08478…
GO:0016052	e	carbohydrate catabolic process	32/2811	79/10224	0.0114	1	biological_process	ph11135;ph06725;ph09966;ph03219;ph04814;ph00483;ph11781;ph06397;ph11519;ph08542;ph06437;ph02177;ph09105;ph00468;ph10915;ph07391;ph02625;ph11541;ph04880;ph09361;ph06326;ph09068;ph01308;ph01267;ph02070;ph02071;ph06747;ph10696;ph00597;ph05058;ph07572;ph09623
GO:0046031	e	ADP metabolic process	13/2811	25/10224	0.0114	1	biological_process	ph06725;ph04814;ph11781;ph11679;ph09105;ph10915;ph07391;ph08478;ph11549;ph06956;ph01267;ph10696;ph05058
GO:0019363	e	pyridine nucleotide biosynthetic process	13/2811	25/10224	0.0114	1	biological_process	ph02423;ph06725;ph04814;ph11781;ph03934;ph09105;ph10915;ph07391;ph01267;ph02199;ph10696;ph05058;ph02056
GO:0044445	e	cytosolic part	55/2811	149/10224	0.0123	1	cellular_component	ph07424;ph02438;ph06084;ph00385;ph08733;ph02406;ph07431;ph01281;ph01172;ph08830;ph03763;ph11698;ph07425;ph07738;ph05396;ph03957;ph06474;ph10276;ph05816;ph09723;ph09589;ph10717;ph11526;ph08795;ph01123;ph05939;ph05022;ph07933;ph02116;ph05830;ph10635;ph08509;ph05587;ph11437;ph04366;ph07498;ph01070;ph05355;ph04773;ph04227;ph02481;ph10948;ph07207;ph01898;ph07843;ph07152;ph06173;ph05792;ph02470;ph01259…
GO:0043167	e	ion binding	172/2811	532/10224	0.0126	1	molecular_function	ph03918;ph03260;ph05600;ph10763;ph02422;ph07908;ph07125;ph10782;ph11317;ph08962;ph08563;ph04814;ph03929;ph03854;ph11781;ph05840;ph11447;ph09726;ph06868;ph03845;ph09704;ph03934;ph03711;ph11519;ph07723;ph07722;ph07725;ph07729;ph06094;ph06892;ph06673;ph09491;ph01172;ph05479;ph08720;ph05384;ph10105;ph04836;ph11856;ph10836;ph07425;ph09836;ph05468;ph05461;ph05261;ph05262;ph06845;ph05390;ph08441;ph00458…
GO:0055086	e	nucleobase-containing small molecule metabolic process	83/2811	239/10224	0.0127	1	biological_process	ph05602;ph05600;ph02423;ph07908;ph06725;ph06341;ph06656;ph11317;ph04814;ph11650;ph11781;ph07354;ph11880;ph05840;ph04398;ph03845;ph03627;ph03934;ph10255;ph10105;ph11679;ph03389;ph02562;ph05398;ph05390;ph05139;ph06271;ph10295;ph09105;ph03418;ph00106;ph02166;ph02584;ph10915;ph09203;ph10049;ph01239;ph07391;ph09694;ph08478;ph07496;ph11549;ph11541;ph05823;ph07684;ph04880;ph04085;ph10308;ph11970;ph02139…
GO:0005975	e	carbohydrate metabolic process	63/2811	175/10224	0.0131	1	biological_process	ph11135;ph07742;ph07747;ph06725;ph07920;ph09966;ph05857;ph03219;ph04814;ph00483;ph11781;ph07354;ph06397;ph04390;ph04398;ph11519;ph07380;ph10255;ph08542;ph06603;ph06437;ph02177;ph10909;ph02607;ph09030;ph09105;ph00468;ph10915;ph07391;ph02625;ph11437;ph05761;ph07496;ph11541;ph09685;ph01075;ph04880;ph09361;ph08139;ph06326;ph06922;ph08921;ph00644;ph04896;ph05780;ph07441;ph09068;ph01308;ph03794;ph01267…
GO:0006779	e	porphyrin-containing compound biosynthetic process	10/2811	18/10224	0.0141	1	biological_process	ph05671;ph05758;ph11692;ph10094;ph08424;ph01880;ph04322;ph07172;ph09193;ph08485
GO:0072525	e	pyridine-containing compound biosynthetic process	15/2811	31/10224	0.0142	1	biological_process	ph02423;ph06725;ph04814;ph11781;ph03934;ph09105;ph05744;ph10915;ph07391;ph01267;ph02199;ph02228;ph10696;ph05058;ph02056
GO:0006732	e	coenzyme metabolic process	53/2811	144/10224	0.0143	1	biological_process	ph05602;ph05600;ph02423;ph07908;ph06725;ph06341;ph06656;ph08961;ph05857;ph04814;ph11781;ph07354;ph05840;ph01174;ph04398;ph03845;ph03934;ph10105;ph05398;ph05390;ph05643;ph09823;ph10909;ph09105;ph05744;ph02584;ph10915;ph10049;ph04993;ph09840;ph07391;ph05839;ph02245;ph04989;ph04185;ph07496;ph11541;ph08139;ph11576;ph06922;ph03650;ph01096;ph10378;ph01267;ph05309;ph07224;ph02199;ph06747;ph02228;ph10696…
GO:0090407	e	organophosphate biosynthetic process	57/2811	156/10224	0.0144	1	biological_process	ph05602;ph02423;ph06725;ph06341;ph06656;ph11317;ph09544;ph04814;ph00482;ph05671;ph11781;ph11880;ph03934;ph09701;ph11921;ph10105;ph05491;ph03389;ph06068;ph02562;ph05643;ph02607;ph06271;ph10295;ph09105;ph05744;ph10915;ph10043;ph10049;ph07391;ph08478;ph05761;ph07267;ph05823;ph07684;ph10308;ph11970;ph05960;ph04896;ph10369;ph04309;ph03650;ph06315;ph01095;ph05158;ph01267;ph11836;ph04912;ph07762;ph02199…
GO:0009124	e	nucleoside monophosphate biosynthetic process	19/2811	42/10224	0.0144	1	biological_process	ph06725;ph04814;ph11781;ph11880;ph03389;ph02562;ph09105;ph10915;ph07391;ph08478;ph07684;ph11970;ph06315;ph01095;ph01267;ph11836;ph10696;ph05058;ph01432
GO:0005996	e	monosaccharide metabolic process	31/2811	77/10224	0.0147	1	biological_process	ph11135;ph07742;ph07747;ph07920;ph09966;ph05857;ph03219;ph00483;ph11781;ph07354;ph11519;ph08542;ph10909;ph09030;ph00468;ph10915;ph07391;ph11541;ph04880;ph08139;ph06922;ph00644;ph01308;ph03794;ph07224;ph02070;ph02071;ph06747;ph10696;ph00597;ph07572
GO:0000347	e	THO complex	6/2811	9/10224	0.0163	1	cellular_component	ph02556;ph10728;ph06851;ph06576;ph04783;ph09626
GO:0034764	e	positive regulation of transmembrane transport	6/2811	9/10224	0.0163	1	biological_process	ph07908;ph08478;ph08756;ph02466;ph01402;ph04809
GO:0005743	e	mitochondrial inner membrane	49/2811	132/10224	0.0181	1	cellular_component	ph10252;ph01473;ph10829;ph07623;ph11891;ph09121;ph03381;ph09830;ph07739;ph01498;ph05390;ph05643;ph09040;ph09043;ph02352;ph08795;ph02166;ph06217;ph02612;ph09024;ph10591;ph06623;ph06828;ph01239;ph09840;ph07879;ph02245;ph04365;ph11546;ph02100;ph05820;ph00676;ph05173;ph10943;ph10091;ph05978;ph01095;ph05559;ph05962;ph04322;ph08748;ph11581;ph11836;ph07179;ph11935;ph08978;ph10324;ph06229;ph08970
GO:0044444	e	cytoplasmic part	771/2811	2634/10224	0.0185	1	cellular_component	ph03918;ph03914;ph03260;ph03266;ph11007;ph03265;ph09896;ph05602;ph05600;ph11135;ph01415;ph10763;ph11489;ph11267;ph03284;ph07742;ph07747;ph10269;ph07349;ph11863;ph07341;ph02429;ph07384;ph10833;ph06725;ph07920;ph07923;ph02089;ph09966;ph07125;ph06341;ph06656;ph06652;ph08961;ph08963;ph07424;ph06233;ph06230;ph05857;ph05853;ph05852;ph10300;ph10303;ph09544;ph09543;ph09034;ph08560;ph08563;ph04074;ph03219…
GO:0034198	e	cellular response to amino acid starvation	5/2811	7/10224	0.0196	1	biological_process	ph01172;ph02358;ph06586;ph03220;ph04921
GO:0016857	e	racemase and epimerase activity, acting on carbohydrates and derivatives	5/2811	7/10224	0.0196	1	molecular_function	ph10909;ph04371;ph11541;ph08139;ph06747
GO:0072387	e	flavin adenine dinucleotide metabolic process	5/2811	7/10224	0.0196	1	biological_process	ph07908;ph06341;ph02584;ph10049;ph05309
GO:0006268	e	DNA unwinding involved in DNA replication	5/2811	7/10224	0.0196	1	biological_process	ph10728;ph06851;ph06576;ph04783;ph09626
GO:0009185	e	ribonucleoside diphosphate metabolic process	14/2811	29/10224	0.0198	1	biological_process	ph06725;ph04814;ph11781;ph11679;ph09105;ph10915;ph07391;ph08478;ph11549;ph02139;ph06956;ph01267;ph10696;ph05058
GO:0019674	e	NAD metabolic process	10/2811	19/10224	0.0199	1	biological_process	ph02423;ph11781;ph04398;ph03934;ph05390;ph02584;ph10915;ph07496;ph02199;ph02056
GO:0006096	e	glycolytic process	9/2811	16/10224	0.0201	1	biological_process	ph06725;ph04814;ph11781;ph09105;ph10915;ph07391;ph01267;ph10696;ph05058
GO:0006757	e	ATP generation from ADP	9/2811	16/10224	0.0201	1	biological_process	ph06725;ph04814;ph11781;ph09105;ph10915;ph07391;ph01267;ph10696;ph05058
GO:0009631	e	cold acclimation	9/2811	16/10224	0.0201	1	biological_process	ph03918;ph09726;ph06916;ph10733;ph11546;ph07843;ph01314;ph10355;ph09623
GO:0009704	e	de-etiolation	3/2811	3/10224	0.0208	1	biological_process	ph09836;ph06063;ph11994
GO:0016160	e	amylase activity	3/2811	3/10224	0.0208	1	molecular_function	ph06397;ph05661;ph09788
GO:0052257	e	pathogen-associated molecular pattern dependent induction by organism of innate immune response of other organism involved in symbiotic interaction	3/2811	3/10224	0.0208	1	biological_process	ph02309;ph11518;ph07885
GO:0005905	e	clathrin-coated pit	3/2811	3/10224	0.0208	1	cellular_component	ph05853;ph05852;ph11884
GO:0006429	e	leucyl-tRNA aminoacylation	3/2811	3/10224	0.0208	1	biological_process	ph06586;ph05794;ph06784
GO:0052033	e	pathogen-associated molecular pattern dependent induction by symbiont of host innate immune response	3/2811	3/10224	0.0208	1	biological_process	ph02309;ph11518;ph07885
GO:0047364	e	desulfoglucosinolate sulfotransferase activity	3/2811	3/10224	0.0208	1	molecular_function	ph06005;ph06006;ph05883
GO:0004823	e	leucine-tRNA ligase activity	3/2811	3/10224	0.0208	1	molecular_function	ph06586;ph05794;ph06784
GO:0004815	e	aspartate-tRNA ligase activity	3/2811	3/10224	0.0208	1	molecular_function	ph04172;ph11257;ph06377
GO:0052305	e	positive regulation by organism of innate immune response in other organism involved in symbiotic interaction	3/2811	3/10224	0.0208	1	biological_process	ph02309;ph11518;ph07885
GO:0043446	e	cellular alkane metabolic process	3/2811	3/10224	0.0208	1	biological_process	ph01250;ph11381;ph07560
GO:0080131	e	hydroxyjasmonate sulfotransferase activity	3/2811	3/10224	0.0208	1	molecular_function	ph06005;ph06006;ph05883
GO:0030174	e	regulation of DNA-dependent DNA replication initiation	3/2811	3/10224	0.0208	1	biological_process	ph06851;ph04783;ph09626
GO:0034627	e	'de novo' NAD biosynthetic process	3/2811	3/10224	0.0208	1	biological_process	ph02423;ph03934;ph02199
GO:0004550	e	nucleoside diphosphate kinase activity	3/2811	3/10224	0.0208	1	molecular_function	ph01239;ph08478;ph01433
GO:0034354	e	'de novo' NAD biosynthetic process from tryptophan	3/2811	3/10224	0.0208	1	biological_process	ph02423;ph03934;ph02199
GO:0052166	e	positive regulation by symbiont of host innate immune response	3/2811	3/10224	0.0208	1	biological_process	ph02309;ph11518;ph07885
GO:0031420	e	alkali metal ion binding	3/2811	3/10224	0.0208	1	molecular_function	ph10782;ph04814;ph07807
GO:0006167	e	AMP biosynthetic process	3/2811	3/10224	0.0208	1	biological_process	ph02562;ph07684;ph06315
GO:0009423	e	chorismate biosynthetic process	3/2811	3/10224	0.0208	1	biological_process	ph11439;ph02253;ph00349
GO:0030955	e	potassium ion binding	3/2811	3/10224	0.0208	1	molecular_function	ph10782;ph04814;ph07807
GO:0019684	e	photosynthesis, light reaction	16/2811	35/10224	0.0217	1	biological_process	ph10727;ph02094;ph05384;ph06063;ph04344;ph00615;ph05239;ph05171;ph01891;ph01096;ph05378;ph00436;ph06745;ph05615;ph07600;ph06736
GO:0060491	e	regulation of cell projection assembly	4/2811	5/10224	0.0223	1	biological_process	ph05397;ph05922;ph09657;ph07470
GO:0120032	e	regulation of plasma membrane bounded cell projection assembly	4/2811	5/10224	0.0223	1	biological_process	ph05397;ph05922;ph09657;ph07470
GO:0032260	e	response to jasmonic acid stimulus involved in jasmonic acid and ethylene-dependent systemic resistance	4/2811	5/10224	0.0223	1	biological_process	ph06230;ph06005;ph06006;ph05883
GO:0032544	e	plastid translation	4/2811	5/10224	0.0223	1	biological_process	ph03935;ph05035;ph03794;ph09827
GO:0006949	e	syncytium formation	4/2811	5/10224	0.0223	1	biological_process	ph00456;ph08743;ph07470;ph00455
GO:0009645	e	response to low light intensity stimulus	4/2811	5/10224	0.0223	1	biological_process	ph07908;ph01891;ph06745;ph06736
GO:0009051	e	pentose-phosphate shunt, oxidative branch	4/2811	5/10224	0.0223	1	biological_process	ph07354;ph05398;ph10378;ph05058
GO:0071276	e	cellular response to cadmium ion	4/2811	5/10224	0.0223	1	biological_process	ph02584;ph06145;ph04322;ph07607
GO:0005576	e	extracellular region	72/2811	207/10224	0.0223	1	cellular_component	ph07742;ph10269;ph08918;ph04725;ph11880;ph06398;ph02543;ph05064;ph03935;ph07723;ph07725;ph08542;ph00533;ph05016;ph11856;ph10836;ph10242;ph04359;ph07094;ph09922;ph05816;ph10588;ph09030;ph09103;ph04726;ph11450;ph02584;ph08869;ph09024;ph08709;ph04977;ph03751;ph03754;ph02116;ph06904;ph08870;ph08509;ph05901;ph05900;ph10707;ph05160;ph11372;ph07684;ph06937;ph11038;ph02135;ph10835;ph06922;ph10898;ph06819…
GO:0009156	e	ribonucleoside monophosphate biosynthetic process	18/2811	41/10224	0.0226	1	biological_process	ph06725;ph04814;ph11781;ph11880;ph03389;ph02562;ph09105;ph10915;ph07391;ph08478;ph07684;ph11970;ph06315;ph01095;ph01267;ph11836;ph10696;ph05058
GO:0016168	e	chlorophyll binding	7/2811	12/10224	0.0241	1	molecular_function	ph05384;ph01891;ph05378;ph06745;ph05615;ph07600;ph06736
GO:0009768	e	photosynthesis, light harvesting in photosystem I	7/2811	12/10224	0.0241	1	biological_process	ph05384;ph01891;ph05378;ph06745;ph05615;ph07600;ph06736
GO:0031409	e	pigment binding	7/2811	12/10224	0.0241	1	molecular_function	ph05384;ph01891;ph05378;ph06745;ph05615;ph07600;ph06736
GO:0016645	e	oxidoreductase activity, acting on the CH-NH group of donors	7/2811	12/10224	0.0241	1	molecular_function	ph08961;ph06404;ph08548;ph08708;ph04989;ph01477;ph05999
GO:0008144	e	drug binding	64/2811	183/10224	0.0242	1	molecular_function	ph03918;ph03260;ph07908;ph07125;ph11317;ph08563;ph11781;ph09726;ph06868;ph03845;ph06673;ph01172;ph05479;ph04836;ph07425;ph09836;ph05468;ph05261;ph05262;ph08777;ph06845;ph00458;ph11994;ph00604;ph05922;ph10054;ph10295;ph08857;ph07614;ph02584;ph05800;ph02298;ph09024;ph09389;ph09207;ph05573;ph07428;ph02117;ph02100;ph05912;ph09687;ph10150;ph04080;ph03683;ph11394;ph10308;ph01242;ph02481;ph06927;ph06144…
GO:0009142	e	nucleoside triphosphate biosynthetic process	15/2811	32/10224	0.0268	1	biological_process	ph06725;ph04814;ph11781;ph11880;ph06271;ph09105;ph10915;ph07391;ph08478;ph05960;ph01095;ph01267;ph11836;ph10696;ph05058
GO:0042866	e	pyruvate biosynthetic process	9/2811	17/10224	0.0273	1	biological_process	ph06725;ph04814;ph11781;ph09105;ph10915;ph07391;ph01267;ph10696;ph05058
GO:0010114	e	response to red light	9/2811	17/10224	0.0273	1	biological_process	ph07908;ph06899;ph05384;ph07243;ph05378;ph01651;ph02215;ph07600;ph06736
GO:0019682	e	glyceraldehyde-3-phosphate metabolic process	9/2811	17/10224	0.0273	1	biological_process	ph05671;ph07354;ph05398;ph10043;ph11541;ph04309;ph10378;ph06747;ph05058
GO:0031977	e	thylakoid lumen	13/2811	27/10224	0.028	1	cellular_component	ph10303;ph00496;ph08777;ph00615;ph11550;ph01239;ph09208;ph02335;ph05239;ph07217;ph08413;ph00436;ph03796
GO:0009145	e	purine nucleoside triphosphate biosynthetic process	13/2811	27/10224	0.028	1	biological_process	ph06725;ph04814;ph11781;ph11880;ph09105;ph10915;ph07391;ph05960;ph01095;ph01267;ph11836;ph10696;ph05058
GO:0009206	e	purine ribonucleoside triphosphate biosynthetic process	13/2811	27/10224	0.028	1	biological_process	ph06725;ph04814;ph11781;ph11880;ph09105;ph10915;ph07391;ph05960;ph01095;ph01267;ph11836;ph10696;ph05058
GO:0006271	e	DNA strand elongation involved in DNA replication	11/2811	22/10224	0.0284	1	biological_process	ph03260;ph08706;ph07614;ph02298;ph09389;ph10856;ph06010;ph04080;ph01899;ph11340;ph04865
GO:0005665	e	RNA polymerase II, core complex	11/2811	22/10224	0.0284	1	cellular_component	ph04074;ph09835;ph06073;ph07058;ph09309;ph08781;ph00339;ph11288;ph04325;ph11022;ph11743
GO:0072521	e	purine-containing compound metabolic process	40/2811	107/10224	0.0288	1	biological_process	ph05602;ph05600;ph06725;ph06656;ph04814;ph11650;ph11781;ph11880;ph03845;ph10105;ph11679;ph03389;ph02562;ph08441;ph10295;ph09105;ph00106;ph02166;ph02584;ph10915;ph07391;ph08478;ph11549;ph07684;ph10308;ph05960;ph10943;ph03650;ph06315;ph06956;ph01095;ph01658;ph05158;ph09243;ph01267;ph04323;ph11836;ph07762;ph10696;ph05058
GO:0050833	e	pyruvate transmembrane transporter activity	6/2811	10/10224	0.0313	1	molecular_function	ph04392;ph09830;ph07405;ph02313;ph10970;ph06229
GO:0006848	e	pyruvate transport	6/2811	10/10224	0.0313	1	biological_process	ph04392;ph09830;ph07405;ph02313;ph10970;ph06229
GO:0006775	e	fat-soluble vitamin metabolic process	6/2811	10/10224	0.0313	1	biological_process	ph09228;ph10238;ph01096;ph08766;ph03279;ph08485
GO:0031288	e	sorocarp morphogenesis	6/2811	10/10224	0.0313	1	biological_process	ph05263;ph08857;ph10150;ph04788;ph02079;ph06201
GO:1901475	e	pyruvate transmembrane transport	6/2811	10/10224	0.0313	1	biological_process	ph04392;ph09830;ph07405;ph02313;ph10970;ph06229
GO:0016646	e	oxidoreductase activity, acting on the CH-NH group of donors, NAD or NADP as acceptor	6/2811	10/10224	0.0313	1	molecular_function	ph08961;ph06404;ph08548;ph08708;ph04989;ph01477
GO:0098800	e	inner mitochondrial membrane protein complex	25/2811	62/10224	0.0313	1	cellular_component	ph10252;ph07623;ph11891;ph09121;ph09040;ph09043;ph02352;ph02166;ph06217;ph09024;ph10591;ph06828;ph07879;ph11546;ph02100;ph05820;ph10943;ph10091;ph05978;ph01095;ph08748;ph11836;ph11935;ph10324;ph08970
GO:0009135	e	purine nucleoside diphosphate metabolic process	13/2811	28/10224	0.0328	1	biological_process	ph06725;ph04814;ph11781;ph11679;ph09105;ph10915;ph07391;ph08478;ph11549;ph06956;ph01267;ph10696;ph05058
GO:0009179	e	purine ribonucleoside diphosphate metabolic process	13/2811	28/10224	0.0328	1	biological_process	ph06725;ph04814;ph11781;ph11679;ph09105;ph10915;ph07391;ph08478;ph11549;ph06956;ph01267;ph10696;ph05058
GO:0051082	e	unfolded protein binding	13/2811	28/10224	0.0328	1	molecular_function	ph03711;ph11856;ph07425;ph05816;ph02116;ph10924;ph05587;ph11437;ph04227;ph02481;ph10779;ph09656;ph06180
GO:0009260	e	ribonucleotide biosynthetic process	25/2811	63/10224	0.0339	1	biological_process	ph05602;ph06725;ph06656;ph04814;ph11781;ph11880;ph03389;ph02562;ph09105;ph10915;ph07391;ph08478;ph05823;ph07684;ph10308;ph11970;ph05960;ph03650;ph06315;ph01095;ph01267;ph11836;ph07762;ph10696;ph05058
GO:0046390	e	ribose phosphate biosynthetic process	25/2811	63/10224	0.0339	1	biological_process	ph05602;ph06725;ph06656;ph04814;ph11781;ph11880;ph03389;ph02562;ph09105;ph10915;ph07391;ph08478;ph05823;ph07684;ph10308;ph11970;ph05960;ph03650;ph06315;ph01095;ph01267;ph11836;ph07762;ph10696;ph05058
GO:0043169	e	cation binding	103/2811	314/10224	0.0342	1	molecular_function	ph03918;ph05600;ph02422;ph10782;ph08962;ph08563;ph04814;ph03929;ph03854;ph05840;ph11447;ph06868;ph03845;ph09704;ph03711;ph11519;ph07723;ph07722;ph07725;ph06094;ph06892;ph06673;ph09491;ph10105;ph11856;ph10836;ph05461;ph05261;ph05262;ph05390;ph09043;ph06614;ph02352;ph10588;ph05035;ph10054;ph10295;ph07081;ph07085;ph02166;ph01123;ph10915;ph07660;ph06917;ph09024;ph08709;ph05024;ph04977;ph03754;ph11885…
GO:0019318	e	hexose metabolic process	23/2811	56/10224	0.0342	1	biological_process	ph11135;ph07742;ph07920;ph09966;ph05857;ph03219;ph00483;ph11781;ph07354;ph11519;ph08542;ph09030;ph00468;ph10915;ph07391;ph04880;ph00644;ph01308;ph02070;ph02071;ph10696;ph00597;ph07572
GO:0098803	e	respiratory chain complex	20/2811	48/10224	0.0344	1	cellular_component	ph10252;ph07623;ph11891;ph09121;ph09040;ph02166;ph06217;ph09024;ph10591;ph06828;ph07879;ph11546;ph02100;ph05820;ph10943;ph10091;ph01095;ph08748;ph11935;ph08970
GO:0006090	e	pyruvate metabolic process	15/2811	34/10224	0.0348	1	biological_process	ph06725;ph04814;ph05671;ph11781;ph01948;ph09105;ph10915;ph10043;ph07391;ph06144;ph04309;ph03650;ph01267;ph10696;ph05058
GO:1903047	e	mitotic cell cycle process	42/2811	115/10224	0.0352	1	biological_process	ph03260;ph11267;ph06230;ph08563;ph08706;ph04390;ph08720;ph01459;ph09484;ph00452;ph09723;ph05922;ph08857;ph07614;ph01123;ph02584;ph02298;ph09389;ph05028;ph05588;ph05766;ph06153;ph05595;ph04080;ph11394;ph04948;ph04926;ph04788;ph10539;ph01899;ph07533;ph01092;ph01261;ph09657;ph09503;ph03810;ph07470;ph07228;ph07107;ph06187;ph03612;ph09579
GO:0019693	e	ribose phosphate metabolic process	42/2811	115/10224	0.0352	1	biological_process	ph05602;ph05600;ph06725;ph06656;ph04814;ph11650;ph11781;ph07354;ph11880;ph03845;ph10105;ph11679;ph03389;ph02562;ph05398;ph09105;ph02166;ph02584;ph10915;ph07391;ph08478;ph11549;ph11541;ph05823;ph07684;ph10308;ph11970;ph02139;ph05960;ph10943;ph03650;ph06315;ph06956;ph01095;ph10378;ph09243;ph01267;ph11836;ph07762;ph06747;ph10696;ph05058
GO:0009644	e	response to high light intensity	11/2811	23/10224	0.0357	1	biological_process	ph07908;ph04977;ph05171;ph04896;ph07457;ph01891;ph06745;ph05309;ph08766;ph06736;ph10339
GO:0022616	e	DNA strand elongation	11/2811	23/10224	0.0357	1	biological_process	ph03260;ph08706;ph07614;ph02298;ph09389;ph10856;ph06010;ph04080;ph01899;ph11340;ph04865
GO:0030964	e	NADH dehydrogenase complex	16/2811	36/10224	0.0374	1	cellular_component	ph10252;ph07623;ph11891;ph09121;ph09040;ph06217;ph09024;ph10591;ph06828;ph07879;ph11546;ph05820;ph10943;ph10091;ph11935;ph08970
GO:0044786	e	cell cycle DNA replication	16/2811	36/10224	0.0374	1	biological_process	ph03260;ph10526;ph08706;ph00452;ph07614;ph05800;ph02298;ph09389;ph05588;ph05597;ph04080;ph03683;ph04926;ph01092;ph02461;ph03612
GO:0005747	e	mitochondrial respiratory chain complex I	16/2811	36/10224	0.0374	1	cellular_component	ph10252;ph07623;ph11891;ph09121;ph09040;ph06217;ph09024;ph10591;ph06828;ph07879;ph11546;ph05820;ph10943;ph10091;ph11935;ph08970
GO:0045271	e	respiratory chain complex I	16/2811	36/10224	0.0374	1	cellular_component	ph10252;ph07623;ph11891;ph09121;ph09040;ph06217;ph09024;ph10591;ph06828;ph07879;ph11546;ph05820;ph10943;ph10091;ph11935;ph08970
GO:0043650	e	dicarboxylic acid biosynthetic process	8/2811	15/10224	0.0384	1	biological_process	ph08961;ph05390;ph07410;ph04993;ph05839;ph11439;ph02253;ph00349
GO:0051289	e	protein homotetramerization	8/2811	15/10224	0.0384	1	biological_process	ph08563;ph11880;ph00389;ph10937;ph09524;ph07843;ph01477;ph04323
GO:0000278	e	mitotic cell cycle	43/2811	119/10224	0.0386	1	biological_process	ph03260;ph11267;ph10526;ph06230;ph08563;ph08706;ph04390;ph08720;ph01459;ph09484;ph00452;ph09723;ph05922;ph08857;ph07614;ph01123;ph02584;ph02298;ph09389;ph05028;ph05588;ph05766;ph06153;ph05595;ph04080;ph11394;ph04948;ph04926;ph04788;ph10539;ph01899;ph07533;ph01092;ph01261;ph09657;ph09503;ph03810;ph07470;ph07228;ph07107;ph06187;ph03612;ph09579
GO:0006163	e	purine nucleotide metabolic process	36/2811	97/10224	0.0393	1	biological_process	ph05602;ph05600;ph06725;ph06656;ph04814;ph11650;ph11781;ph11880;ph03845;ph10105;ph11679;ph03389;ph02562;ph10295;ph09105;ph02166;ph02584;ph10915;ph07391;ph08478;ph11549;ph07684;ph10308;ph05960;ph10943;ph03650;ph06315;ph06956;ph01095;ph05158;ph09243;ph01267;ph11836;ph07762;ph10696;ph05058
GO:0015995	e	chlorophyll biosynthetic process	5/2811	8/10224	0.0406	1	biological_process	ph05671;ph05758;ph07172;ph09193;ph08485
GO:0042362	e	fat-soluble vitamin biosynthetic process	5/2811	8/10224	0.0406	1	biological_process	ph10238;ph01096;ph08766;ph03279;ph08485
GO:0031156	e	regulation of sorocarp development	5/2811	8/10224	0.0406	1	biological_process	ph05922;ph08857;ph04788;ph09657;ph02513
GO:0097327	e	response to antineoplastic agent	5/2811	8/10224	0.0406	1	biological_process	ph06383;ph05397;ph01402;ph11568;ph04809
GO:1990928	e	response to amino acid starvation	5/2811	8/10224	0.0406	1	biological_process	ph01172;ph02358;ph06586;ph03220;ph04921
GO:0042063	e	gliogenesis	5/2811	8/10224	0.0406	1	biological_process	ph01486;ph04729;ph10898;ph01880;ph07470
GO:0042727	e	flavin-containing compound biosynthetic process	5/2811	8/10224	0.0406	1	biological_process	ph06341;ph07757;ph10049;ph11348;ph01438
GO:0070987	e	error-free translesion synthesis	5/2811	8/10224	0.0406	1	biological_process	ph02584;ph05800;ph03683;ph11531;ph06187
GO:0019336	e	phenol-containing compound catabolic process	5/2811	8/10224	0.0406	1	biological_process	ph07723;ph07725;ph10836;ph10835;ph07576
GO:0034404	e	nucleobase-containing small molecule biosynthetic process	24/2811	60/10224	0.041	1	biological_process	ph06725;ph04814;ph11781;ph11880;ph05840;ph11679;ph09105;ph02584;ph10915;ph07391;ph09694;ph08478;ph11549;ph07684;ph11970;ph02139;ph05960;ph06956;ph01267;ph01126;ph07762;ph10696;ph05058;ph01432
GO:0006091	e	generation of precursor metabolites and energy	52/2811	148/10224	0.0411	1	biological_process	ph05600;ph11135;ph01415;ph06725;ph03219;ph04814;ph10727;ph11781;ph02094;ph06868;ph04398;ph03845;ph10255;ph06673;ph08542;ph05384;ph03896;ph06063;ph05461;ph06437;ph02177;ph01486;ph09105;ph04344;ph02166;ph10915;ph00615;ph07391;ph05239;ph07496;ph05171;ph06326;ph10943;ph09094;ph01891;ph01096;ph01095;ph05378;ph01308;ph00436;ph06745;ph02466;ph06786;ph01267;ph01314;ph10696;ph06986;ph00597;ph05058;ph05615…
GO:1901292	e	nucleoside phosphate catabolic process	16/2811	37/10224	0.0411	1	biological_process	ph06725;ph04814;ph11781;ph11679;ph09105;ph02584;ph10915;ph07391;ph09694;ph11549;ph02139;ph06956;ph01267;ph10696;ph05058;ph01432
GO:0009108	e	coenzyme biosynthetic process	37/2811	100/10224	0.042	1	biological_process	ph05602;ph02423;ph06725;ph06341;ph06656;ph08961;ph05857;ph04814;ph11781;ph05840;ph01174;ph03934;ph05643;ph09823;ph10909;ph09105;ph05744;ph10915;ph10049;ph04993;ph09840;ph07391;ph05839;ph02245;ph04185;ph08139;ph11576;ph03650;ph01096;ph01267;ph07224;ph02199;ph02228;ph10696;ph00379;ph05058;ph02056
GO:0044437	e	vacuolar part	62/2811	180/10224	0.0428	1	cellular_component	ph03265;ph10269;ph08560;ph00483;ph10252;ph04725;ph11880;ph06398;ph02543;ph05064;ph09726;ph08733;ph07431;ph06410;ph10251;ph06894;ph00626;ph00533;ph03381;ph03760;ph09830;ph09836;ph06604;ph01498;ph00703;ph05398;ph05396;ph03957;ph11994;ph10276;ph00603;ph09589;ph10295;ph09103;ph04726;ph07887;ph02166;ph02584;ph10591;ph05939;ph06828;ph11085;ph10467;ph06904;ph08894;ph02100;ph02481;ph00645;ph03836;ph11364…
GO:0036094	e	small molecule binding	100/2811	307/10224	0.0444	1	molecular_function	ph03918;ph03260;ph10763;ph07908;ph07125;ph11317;ph08563;ph11781;ph11880;ph05840;ph09726;ph06868;ph03845;ph03934;ph07729;ph06673;ph01172;ph05479;ph08720;ph04836;ph07425;ph09836;ph05468;ph05461;ph05261;ph05262;ph09228;ph06845;ph05390;ph08441;ph00458;ph04359;ph11994;ph10909;ph06614;ph00604;ph10588;ph05922;ph10054;ph10295;ph08857;ph07614;ph02584;ph05800;ph02298;ph09024;ph09389;ph09207;ph07428;ph02117…
GO:0015238	e	drug transmembrane transporter activity	12/2811	26/10224	0.0454	1	molecular_function	ph07923;ph02550;ph08490;ph01473;ph07739;ph03775;ph00603;ph04365;ph05962;ph11581;ph01402;ph04809
GO:0043168	e	anion binding	96/2811	294/10224	0.0468	1	molecular_function	ph03918;ph03260;ph10763;ph07908;ph07125;ph11317;ph08563;ph11781;ph05840;ph09726;ph06868;ph03845;ph03934;ph07729;ph06673;ph01172;ph05479;ph08720;ph05384;ph04836;ph07425;ph09836;ph05468;ph05461;ph05261;ph05262;ph06845;ph05390;ph08441;ph00458;ph11994;ph06614;ph00604;ph10588;ph05922;ph10054;ph10295;ph08857;ph07614;ph02584;ph05800;ph02298;ph09024;ph09389;ph09207;ph07428;ph02117;ph02620;ph05839;ph11439…
GO:0046365	e	monosaccharide catabolic process	14/2811	32/10224	0.0471	1	biological_process	ph11135;ph03219;ph11781;ph11519;ph08542;ph00468;ph10915;ph11541;ph04880;ph01308;ph02070;ph02071;ph06747;ph00597
GO:0046364	e	monosaccharide biosynthetic process	14/2811	32/10224	0.0471	1	biological_process	ph07742;ph07920;ph09966;ph05857;ph11781;ph10909;ph09030;ph10915;ph07391;ph08139;ph00644;ph07224;ph10696;ph07572
GO:0006094	e	gluconeogenesis	10/2811	21/10224	0.0493	1	biological_process	ph07742;ph07920;ph09966;ph11781;ph09030;ph10915;ph07391;ph00644;ph10696;ph07572
GO:0019319	e	hexose biosynthetic process	10/2811	21/10224	0.0493	1	biological_process	ph07742;ph07920;ph09966;ph11781;ph09030;ph10915;ph07391;ph00644;ph10696;ph07572

## Sheet: Table S10
Supplementary Table S10. Kyoto Encyclopedia of Genes and Genomes (KEGG) enriched data for differentially expressed genes (DEGs) of Neoporphyra haitanensis transcriptome under 6 h of dark vs under control (CK).
Term	Database	ID	Input number	Background number	P-Value	Corrected P-Value	Input
Photosynthesis - antenna proteins	KEGG PATHWAY	ko00196	11	16	0.000375436	0.0908554	ph07600|ph05673|ph05979|ph06745|ph06736|ph05187|ph05384|ph06250|ph05378|ph01891|ph02605
Mismatch repair	KEGG PATHWAY	ko03430	11	23	0.00340468	0.366489	ph05800|ph04334|ph05805|ph04865|ph05588|ph11942|ph09616|ph10821|ph02452|ph02325|ph01487
Hedgehog signaling pathway	KEGG PATHWAY	ko04340	12	28	0.00454325	0.366489	ph05686|ph06843|ph11561|ph09635|ph09738|ph05259|ph05090|ph10707|ph00453|ph01633|ph09762|ph07562
Nucleotide excision repair	KEGG PATHWAY	ko03420	13	36	0.00993406	0.601011	ph05800|ph04865|ph05588|ph11942|ph08925|ph10821|ph09854|ph06908|ph11924|ph11078|ph02452|ph10939|ph05805
Fanconi anemia pathway	KEGG PATHWAY	ko03460	9	21	0.0133291	0.645131	ph04334|ph05588|ph11942|ph06534|ph02022|ph09854|ph00600|ph02325|ph03193
N-Glycan biosynthesis	KEGG PATHWAY	ko00510	9	22	0.0166214	0.665013	ph09165|ph05702|ph07916|ph01138|ph06310|ph04766|ph12004|ph09537|ph01142
Carbon fixation in photosynthetic organisms	KEGG PATHWAY	ko00710	13	40	0.0192359	0.665013	ph01075|ph09030|ph07742|ph01267|ph06747|ph02503|ph03352|ph05665|ph11781|ph05803|ph10915|ph11541|ph07391
Pentose phosphate pathway	KEGG PATHWAY	ko00030	11	32	0.0222731	0.673761	ph05803|ph08542|ph05559|ph06747|ph06855|ph10378|ph07354|ph07391|ph10696|ph10915|ph11541
Nitrogen metabolism	KEGG PATHWAY	ko00910	8	21	0.0315292	0.78405	ph00425|ph11839|ph08968|ph00588|ph07688|ph07672|ph01646|ph10844
Various types of N-glycan biosynthesis	KEGG PATHWAY	ko00513	7	17	0.0323987	0.78405	ph09165|ph05702|ph01138|ph06310|ph12004|ph00468|ph01142
Starch and sucrose metabolism	KEGG PATHWAY	ko00500	9	27	0.0423035	0.876133	ph10296|ph05159|ph08542|ph10255|ph02223|ph06977|ph06855|ph10696|ph07441
Carbon metabolism	KEGG PATHWAY	ko01200	29	130	0.046318	0.876133	ph07844|ph03751|ph03754|ph09030|ph02420|ph11541|ph11326|ph06855|ph10378|ph05665|ph07354|ph10795|ph01486|ph06747|ph10696|ph01075|ph01267|ph10915|ph07742|ph07391|ph11537|ph02503|ph05803|ph05559|ph03352|ph11781|ph09678|ph02134|ph02057
Thiamine metabolism	KEGG PATHWAY	ko00730	4	7	0.0476575	0.876133	ph10794|ph06793|ph04816|ph07357
DNA replication	KEGG PATHWAY	ko03030	9	29	0.057577	0.876133	ph05800|ph04865|ph05588|ph11942|ph03838|ph09185|ph02452|ph06010|ph05805
Glyoxylate and dicarboxylate metabolism	KEGG PATHWAY	ko00630	10	34	0.0598331	0.876133	ph11970|ph08509|ph07843|ph07933|ph09073|ph07688|ph02536|ph01646|ph01228|ph11386
Carotenoid biosynthesis	KEGG PATHWAY	ko00906	4	8	0.0641734	0.876133	ph11791|ph03884|ph08441|ph09064
Glycolysis / Gluconeogenesis	KEGG PATHWAY	ko00010	15	60	0.0671875	0.876133	ph01075|ph07844|ph05803|ph05031|ph03754|ph01267|ph10915|ph06855|ph05665|ph11781|ph10795|ph01318|ph10696|ph08542|ph07391
Purine metabolism	KEGG PATHWAY	ko00230	19	81	0.0672165	0.876133	ph02120|ph03389|ph01194|ph09694|ph09185|ph09841|ph03838|ph09183|ph03926|ph06022|ph06033|ph08542|ph01239|ph01658|ph08957|ph01300|ph06718|ph01433|ph05366
Porphyrin and chlorophyll metabolism	KEGG PATHWAY	ko00860	10	36	0.077183	0.876133	ph11310|ph08485|ph08424|ph05941|ph11865|ph00684|ph05901|ph05900|ph05925|ph11372
Methane metabolism	KEGG PATHWAY	ko00680	10	36	0.077183	0.876133	ph07844|ph03751|ph03754|ph05803|ph10915|ph07391|ph02420|ph02503|ph02057|ph01486
Glycosaminoglycan biosynthesis - heparan sulfate / heparin	KEGG PATHWAY	ko00534	4	9	0.0832689	0.876133	ph09601|ph05175|ph05911|ph09878
beta-Alanine metabolism	KEGG PATHWAY	ko00410	4	9	0.0832689	0.876133	ph02134|ph05999|ph07769|ph09678
Pentose and glucuronate interconversions	KEGG PATHWAY	ko00040	4	9	0.0832689	0.876133	ph11541|ph01318|ph10255|ph06747
Homologous recombination	KEGG PATHWAY	ko03440	6	18	0.0896114	0.903582	ph05588|ph11942|ph03427|ph06534|ph02022|ph03193
Terpenoid backbone biosynthesis	KEGG PATHWAY	ko00900	6	19	0.105279	0.948205	ph09701|ph04986|ph07357|ph08485|ph09197|ph04309
Pyrimidine metabolism	KEGG PATHWAY	ko00240	14	60	0.10825	0.948205	ph09694|ph09185|ph09841|ph05630|ph03266|ph08478|ph06022|ph09183|ph01239|ph08957|ph01432|ph03838|ph01433|ph01300
ABC transporters	KEGG PATHWAY	ko02010	7	24	0.108798	0.948205	ph04322|ph06517|ph07429|ph10581|ph03787|ph06778|ph07430
HTLV-I infection	KEGG PATHWAY	ko05166	9	34	0.10971	0.948205	ph04865|ph01459|ph10129|ph05488|ph04986|ph03814|ph08600|ph03836|ph08860
Photosynthesis	KEGG PATHWAY	ko00195	7	25	0.124135	0.969056	ph09705|ph09328|ph00577|ph07734|ph11359|ph02094|ph06179
Glycerolipid metabolism	KEGG PATHWAY	ko00561	7	25	0.124135	0.969056	ph11970|ph02420|ph06845|ph03914|ph04294|ph01318|ph03895
Amino sugar and nucleotide sugar metabolism	KEGG PATHWAY	ko00520	7	25	0.124135	0.969056	ph10296|ph08542|ph10255|ph07178|ph06855|ph10696|ph07375
Spliceosome	KEGG PATHWAY	ko03040	16	74	0.137343	0.999327	ph07147|ph10339|ph00517|ph11697|ph01064|ph01257|ph06087|ph11364|ph05080|ph08855|ph03651|ph11266|ph02615|ph09036|ph10473|ph01865
Base excision repair	KEGG PATHWAY	ko03410	5	16	0.137451	0.999327	ph12005|ph02452|ph04865|ph07608|ph03906
RNA degradation	KEGG PATHWAY	ko03018	12	53	0.148653	0.999327	ph07844|ph11822|ph03754|ph05950|ph10925|ph09183|ph08755|ph06806|ph02481|ph00485|ph09591|ph02615
Glycerophospholipid metabolism	KEGG PATHWAY	ko00564	9	37	0.150468	0.999327	ph11827|ph04354|ph03171|ph07406|ph10807|ph06033|ph03895|ph01416|ph01923
Glycosaminoglycan biosynthesis - chondroitin sulfate / dermatan sulfate	KEGG PATHWAY	ko00532	4	12	0.154297	0.999327	ph09601|ph05175|ph05911|ph09878
Glutathione metabolism	KEGG PATHWAY	ko00480	9	38	0.16552	0.999327	ph06862|ph07153|ph03811|ph10378|ph06145|ph07354|ph05658|ph07449|ph06383
Antigen processing and presentation	KEGG PATHWAY	ko04612	3	8	0.171866	0.999327	ph10339|ph02543|ph03836
Vitamin B6 metabolism	KEGG PATHWAY	ko00750	3	8	0.171866	0.999327	ph02056|ph08526|ph01486
Legionellosis	KEGG PATHWAY	ko05134	6	23	0.180385	0.999327	ph10339|ph02459|ph01403|ph02481|ph07556|ph09917
Biosynthesis of amino acids	KEGG PATHWAY	ko01230	26	139	0.204306	0.999327	ph02422|ph07844|ph05240|ph05582|ph01646|ph11541|ph10097|ph03754|ph05665|ph06057|ph11326|ph06747|ph08775|ph01075|ph03904|ph01267|ph10915|ph05331|ph07391|ph11537|ph07854|ph01486|ph05803|ph11781|ph07688|ph02057
Sulfur metabolism	KEGG PATHWAY	ko00920	5	19	0.207472	0.999327	ph10230|ph01194|ph06718|ph11537|ph10748
Tryptophan metabolism	KEGG PATHWAY	ko00380	4	14	0.210704	0.999327	ph07933|ph03934|ph08509|ph07843
Protein processing in endoplasmic reticulum	KEGG PATHWAY	ko04141	16	81	0.214349	0.999327	ph10339|ph02543|ph01917|ph07916|ph06640|ph01138|ph06310|ph00709|ph11485|ph11095|ph03836|ph09479|ph06398|ph07457|ph01142|ph07885
Peroxisome	KEGG PATHWAY	ko04146	9	41	0.214583	0.999327	ph08509|ph07843|ph07769|ph07933|ph05038|ph10805|ph01228|ph03855|ph05850
Arginine and proline metabolism	KEGG PATHWAY	ko00330	7	30	0.215135	0.999327	ph05240|ph05999|ph09965|ph07449|ph07688|ph01646|ph07854
[truncated: 196 more rows]

[truncated: 4 more sheets: Table S11, Table S12, Table S13, Table S14]
